# Supplementary material for: Identification and validation of fatty acid metabolism-related lncRNA signatures as a novel prognostic model for clear cell renal cell carcinoma
Source: Sci Rep. 2023 Apr 29;13:7043. doi: 10.1038/s41598-023-34027-9 (PMC10148808; doi:10.1038/s41598-023-34027-9)
Supplement: Supplementary file 2 — Supplementary Information 2. [file 41598_2023_34027_MOESM2_ESM.xls]

gene	conMean	treatMean	logFC	pValue	fdr
PTGER1	9.08121240513889	0.265394724128015	-5.09667332393574	9.59566471746687e-41	1.22117459404394e-38
ITGA4	1.27222275416667	4.45960197371058	1.80956365816479	5.47862010910911e-25	2.17525507780391e-24
WNT5A	2.70796528055556	1.07231899248609	-1.33647510064538	4.90577457563885e-13	9.69923378895727e-13
FOXM1	0.435162837361111	2.35943765267161	2.43881578756672	4.56107984656165e-34	5.2768856789407e-33
MDK	7.52182584027778	24.0458573530612	1.67663355846534	3.42133154018698e-08	5.36496735679126e-08
CLCN1	0.155569758027778	0.0460814122244898	-1.75530479915217	3.41345989770686e-07	5.07298465436705e-07
C5AR1	3.60550395833333	9.35914815343228	1.37617629937528	3.15938055165374e-23	1.08668309728289e-22
PRKAR2B	7.447831625	1.56772629795918	-2.24814674987433	3.09299377677485e-40	2.87648421240061e-38
PLOD1	22.3306181944444	56.1384398794063	1.32996578018538	2.71595168197752e-31	1.88171093610935e-30
TNFAIP3	6.15699815277778	15.3819318975881	1.32093766949582	3.50988243694728e-25	1.41684402880443e-24
ESRRG	9.95792388888889	1.15286474694805	-3.11062172130007	5.61100251828178e-41	7.98082593482667e-39
EPCAM	147.614534638889	19.7196847573284	-2.90412638733558	5.94674432054204e-40	4.63846057002279e-38
MSRA	19.1734059861111	8.28689735435993	-1.21020268433647	2.00581142955215e-08	3.16583031113388e-08
AMH	0.0601163151944444	0.393900470233766	2.71200265156544	5.54717105812619e-17	1.32671212844205e-16
HLA-DPB1	44.0234433333333	186.729437408163	2.08460548614962	7.29788829463122e-32	5.6558634283392e-31
PSTPIP1	0.267624642083333	1.87340979502783	2.80738364706063	8.30759082637384e-34	8.92789094140975e-33
CR1	1.10680873569444	0.290158861263451	-1.93149104219759	5.77336640517114e-10	9.79649120540619e-10
RACK1	119.612660416667	273.879129443414	1.19516923192544	1.90425322773959e-35	2.80761238089898e-34
PRPH2	0.658782774861111	0.280344736269017	-1.23260085140061	2.19516462984097e-23	7.67038739155414e-23
JAK3	0.925142495833333	4.95301116781076	2.42055837374917	4.16868657714889e-33	3.95289574256706e-32
CREB3L3	1.22020110844444	8.002731616	2.7133735806755	2.74096662053428e-19	7.49734987381435e-19
WNT1	0.0107031900833333	0.0621310610871985	2.53727383749332	2.88973478421001e-18	7.46514819254253e-18
SPHK1	0.608732180416667	1.9308412012987	1.66534997668453	6.24271567468636e-19	1.67907525043288e-18
APOO	22.0468533055556	9.29591563636364	-1.24590387711632	1.49019948288726e-34	1.83841956613336e-33
GPAT2	0.169482983569444	0.443956494231911	1.38927787461962	5.7229690138512e-16	1.31167195028362e-15
ATP5F1B	521.480552777778	259.229211447124	-1.00838515369015	2.69593455830722e-32	2.20228708175232e-31
GRIK1	0.0477720630555556	0.238876709393321	2.32202711048792	3.68142498475885e-05	4.91534269085969e-05
RAD54L	0.174777705138889	0.998978966419295	2.51493313767573	5.97297525156235e-34	6.65560099459805e-33
EIF4A1	0.425400620833333	1.93156921068646	2.18287932827826	2.49338314139628e-27	1.19150206243008e-26
MBOAT4	0.0622245953333333	0.33401747580705	2.42436673849642	1.35790317882526e-35	2.10474992717915e-34
CACNA2D2	1.64825124722222	0.340372414619666	-2.27575014895217	2.08245666353404e-39	1.1710186540524e-37
PNPLA1	1.718769045	0.322536760654916	-2.4138401954725	7.73165052508252e-11	1.36162643624541e-10
GMPR	18.9570152986111	3.60522437012987	-2.39457088282604	3.38984919165274e-35	4.73795106671464e-34
CKM	0.902833926805556	0.129967094363636	-2.79631423166504	1.67784946447718e-16	3.95423002446961e-16
DNM3	1.451464525	0.642009932207792	-1.17684178989788	1.74083858736555e-25	7.25749604181017e-25
ATP12A	4.34672368708333	0.0296981881818182	-7.19340966073604	1.78844622772324e-43	2.1622314893174e-40
GATA4	0.00770169034722222	0.123378712686456	4.00177456882406	0.00100471956887726	0.00125615921279484
GLRX5	21.8694691111111	10.0606161372913	-1.12019953679129	4.81570849013534e-36	8.56204641849063e-35
SERPINA12	0.0048426505	0.0913725657810761	4.23789227658565	4.19864018343129e-07	6.21696997154737e-07
PCSK6	0.974560968055556	7.78666045875696	2.99818037048466	2.09238110255485e-28	1.09510335627221e-27
DHRS11	3.53043069166667	1.29501150500928	-1.44687927948316	2.83494347081614e-36	5.39755378931766e-35
CDH13	3.09600927638889	9.33829244211503	1.59274897521609	1.72762568814734e-21	5.3832460231189e-21
APLN	6.06447701111111	33.9931262265306	2.48678790693228	5.53133447423778e-33	5.14414106104114e-32
CASQ1	0.0701648062222222	0.143262773141002	1.02984429420358	1.00730650441892e-08	1.61623565208026e-08
UGT2A1	1.68050392291667	0.0720631822467532	-4.54348773889185	2.8940298913278e-27	1.37751265299815e-26
CAV2	6.18026686111111	24.302879109833	1.97538619743245	3.43679597126036e-38	1.38502877641793e-36
KCNK9	0.0469075775	1.11372764339703	4.56943166556692	1.54777187240024e-28	8.20726400759601e-28
AQP4	1.71038019805556	0.702657326025974	-1.28342386725995	1.0938118125618e-13	2.20771031951121e-13
GABARAPL1	84.3601098611111	28.6990207588126	-1.55555946248869	2.9989926815619e-37	8.05729367112964e-36
GJC2	0.616661363888889	1.57986250369202	1.35724864122853	2.3008246920683e-11	4.18300308678282e-11
ATP6V1A	73.6500191666667	32.1654158961039	-1.19517555797798	3.76979391091163e-35	5.20877810090533e-34
CYP51A1	1.79174401111111	0.812039224072356	-1.14174321137122	1.67736936305854e-30	1.06174846070041e-29
P2RY12	0.478947898194444	1.63754998759555	1.77359831914501	3.1208203885911e-17	7.59169386279002e-17
LCN1	0.00400576458333333	0.391457990241187	6.61063604392404	9.49206717930423e-23	3.16576806062864e-22
GAL3ST1	6.99544720833333	53.0440387718738	2.92270243164197	2.38750401433299e-30	1.48025248888645e-29
RDH10	25.3726748611111	7.96897577736549	-1.67080940347415	2.05003764931468e-36	4.2008398610533e-35
DRD1	0.321401012916667	0.15755054642115	-1.02855971781068	1.36848648883355e-14	2.90518027216815e-14
HYAL1	24.9327739444444	11.7632034250464	-1.0837624046963	3.69523521615653e-31	2.50282318001862e-30
LTB4R	0.519578019444444	3.04305765007421	2.55010936114905	4.49177464806833e-38	1.67094016908142e-36
KRT7	35.1517487222222	10.8391746330241	-1.69734155752843	1.1105516990612e-31	8.0882952058132e-31
MMP7	110.670632416667	54.3960426935807	-1.02469883453947	5.09096135134621e-11	9.05809017480142e-11
NCAN	0.00370781470833333	0.0148295327513915	1.99983208743075	2.37968043805008e-07	3.56068520990414e-07
MC1R	0.264908213055556	0.79943129606679	1.59348147951	5.40545349936644e-20	1.54131916998444e-19
ALPI	0.763874302236111	5.04004741472542	2.72203014288956	0.0248830345383525	0.0286374000541344
ITGAL	1.2210171125	7.19886987784787	2.55968702156027	1.3491408036414e-33	1.38817977157656e-32
CD19	0.134982263333333	0.298650170469388	1.14568669563888	0.00183421122853852	0.00225705992397259
GCGR	5.43042204319444	0.782929900333952	-2.79410927955766	2.19833246774942e-36	4.42963992251508e-35
NEDD4L	13.2788751388889	6.34128625602968	-1.06628553129935	4.40217494498144e-32	3.52465530363084e-31
PLA1A	7.49663447222222	23.006066035436	1.61769934363488	1.25184311951596e-24	4.82768207813332e-24
CXCR2	0.247007653388889	0.498153889165121	1.01203574337934	1.48011781973302e-09	2.46992745901618e-09
FUT2	0.93987692	0.254673434009276	-1.88382336920985	3.47978102713406e-09	5.69675729425197e-09
NOTCH3	14.6337752916667	37.3008256990724	1.34990555574689	1.08003835107334e-18	2.87613737103011e-18
TLR9	0.00595604030555556	0.0174059174953618	1.54715244092986	4.11997283363703e-12	7.78288618104245e-12
GATA2	9.24806556944444	3.14101273246753	-1.55792183554845	2.78971492270018e-30	1.72079864364516e-29
ST6GAL1	62.3045001388889	13.3692088044527	-2.2204222815666	5.32197032533633e-37	1.26162002418267e-35
CAMP	0.0713267759722222	0.204799645862709	1.52169755147893	3.86517736991482e-06	5.49118618123034e-06
TRIB3	2.15118473472222	18.0405748194805	3.06804197953699	9.85074466263943e-36	1.6093986888015e-34
NEUROG3	0.00938960531944444	0.0379117800797774	2.01350977491465	0.00057383014502935	0.000725311704485608
B4GALNT1	0.193587539583333	2.86377117881262	3.88685822242176	2.96337674600927e-28	1.5213258963589e-27
ADHFE1	4.49728644027778	2.0381630225974	-1.14178532460794	1.04154859591052e-24	4.05549839760328e-24
TUBA1B	28.0052202777778	59.1206395569573	1.0779661004087	1.83069113158137e-26	8.19742806696991e-26
VCAN	7.0090324625	25.4218389356586	1.8587811828517	6.4701875249579e-18	1.63478719282635e-17
SLC6A17	1.30838149472222	0.187985076625232	-2.79909321787907	1.99532454751956e-36	4.1236967418677e-35
CLCN5	20.8405950277778	8.09972210185529	-1.36345215345724	2.8712018996195e-28	1.48345431480341e-27
NRP1	19.3317261527778	41.3433066975881	1.09668331896472	1.34086958326924e-21	4.19977027505832e-21
IL18R1	1.05817998472222	2.62148947816327	1.30880172053304	1.72910690334119e-20	5.0740054517949e-20
SCG5	0.694136437361111	2.05536544907236	1.56610376390141	1.16027113411115e-06	1.68703283360238e-06
COL3A1	46.0786007222222	112.847183615955	1.29220160095291	1.52478449476721e-12	2.94248117186521e-12
LGALS4	1.34930208736111	16.5947361251206	3.62044040300764	0.00388106044479374	0.00467583664948244
AMFR	61.3592261111111	22.5068084897959	-1.44691879279721	4.49177464806833e-38	1.67094016908142e-36
CDC25C	0.0707350887222222	0.44831025851577	2.66399955397159	2.16242185147445e-34	2.60136121237076e-33
POMGNT2	12.5004917916667	5.66301761781076	-1.14234193099181	1.01180598607976e-35	1.641977768014e-34
MIP	0.0157120234444444	0.0553259704137291	1.81608786355917	8.67595636249267e-08	1.33196587203221e-07
CA1	0.0642209971666667	0.365426957890538	2.50846609562311	1.77084787147132e-08	2.80596995623699e-08
FGF7	1.74752487847222	0.800011909328386	-1.12721961267402	6.85266876616853e-17	1.62927758865246e-16
CD8A	0.902661943888889	11.315970513859	3.64803072754337	7.87152789117538e-32	6.02321343065255e-31
OSM	0.525026196666667	1.91982663513915	1.87051472378475	9.11422016216501e-15	1.95200924287998e-14
STAC3	0.44097293625	2.16154837879406	2.29330310498237	6.64605277980781e-39	3.21403112431506e-37
BDKRB2	8.28668370833333	3.59522942959184	-1.20471101828303	2.27832485368406e-25	9.41707606189412e-25
CCND2	4.79609914444444	10.9446832313544	1.19029681222894	1.74249628890279e-19	4.8429379615712e-19
PDCD1	0.257014738888889	2.66604935666605	3.37478048896153	3.85849959371388e-26	1.69633673047276e-25
MBOAT2	6.58877438888889	2.22941814564007	-1.56334289596656	8.0214791679538e-36	1.36591103014875e-34
BMP7	3.33483991420833	0.378357432252319	-3.1397958178245	1.94108289737928e-37	5.65486559742542e-36
HAVCR1	6.00756556277778	27.910574054551	2.21595940432025	2.89726586061309e-16	6.74262642056059e-16
GDNF	0.462576742222222	0.132791763217069	-1.80052706866352	9.46389435434659e-34	9.94943328209133e-33
HIBADH	88.2025231944444	41.8269373766234	-1.07638756148212	1.02981247305488e-31	7.59172731660579e-31
ACBD7	0.359549795138889	0.114927290584416	-1.64547016730059	7.84119223534219e-35	9.97894885529338e-34
NOD2	0.166210027222222	0.927548647675325	2.48041552903082	2.51970931307947e-31	1.76088356041218e-30
FLT1	11.7985678472222	45.5708642170686	1.94949997976392	7.09763760126695e-25	2.79058336908349e-24
KCNK3	3.46423691666667	14.9845800067904	2.11286914461594	1.19551087925304e-18	3.17664319344379e-18
RDH5	0.857347276388889	2.11781072601113	1.3046220531501	3.37753730487534e-17	8.18325170660178e-17
TWIST1	0.287428117083333	0.650246358534323	1.17778521743896	1.11837596808849e-08	1.79088284161455e-08
TRIB1	25.0791103611111	12.3463696437848	-1.02239928124133	2.69205491473773e-21	8.29221501125584e-21
BDH1	3.50654516805556	0.941491530779221	-1.89703028939156	5.5234297409372e-34	6.21193168073774e-33
MIR378A	0.217944184027778	0.541482222987013	1.31295526951213	5.03398611246548e-05	6.6916868718755e-05
EPX	0.255519029722222	0.0948808683562152	-1.42924162085152	4.15136765631661e-17	9.98806665967519e-17
KCNJ2	1.09056777083333	3.97467431243043	1.86575722406842	1.30827358372945e-24	5.02127861183779e-24
HRH1	1.60164340972222	3.26022349313544	1.02541788519886	9.01098279241127e-16	2.03631368150004e-15
MMP8	0.015803687125	0.0426651912152134	1.43279832402681	0.00187975912489662	0.00231075626029488
SLC30A8	0.720768195041667	0.0787331982356215	-3.19449136300584	1.40985765820689e-28	7.52546538089241e-28
ATP1A1	684.389025	98.8110202226345	-2.79207276748009	7.63869377456449e-42	2.63862307812813e-39
CCL4	1.35306959722222	8.73216258844156	2.69010294436104	1.84068007421052e-32	1.57270827542086e-31
ATF3	46.7766749722222	20.4637496693878	-1.19271879307697	1.17082623195296e-09	1.96056636347802e-09
PECAM1	38.3509930555556	91.3752531187384	1.25253956231554	3.12662216352922e-21	9.54567221138088e-21
SH3BGR	6.13688926388889	2.72450411725417	-1.17151388012358	2.43275833510217e-36	4.74387875344923e-35
AGMO	1.72608252916667	3.49275200740631	1.01686276631725	4.18545105175409e-08	6.52509390273462e-08
AQP9	0.91259983375	4.12887154263451	2.17769323803642	1.6905620153945e-16	3.98031056789085e-16
POU5F1	1.13877268055556	12.5255037047495	3.45931692850079	2.74038586005104e-35	3.89779588800201e-34
ERBB4	5.04758367986111	0.344272269883117	-3.87397103717881	1.74846571564399e-38	7.68689109168576e-37
FCGR2A	2.95644206944444	10.9581103283859	1.89006512082881	2.1815352200024e-30	1.36303673435809e-29
HPX	0.0482017143333333	0.775773465298701	4.00847906739348	1.25461006567552e-23	4.48101497607593e-23
MMP14	23.0369363194444	62.7133509424861	1.44482374308281	1.19085023946873e-28	6.38464718189665e-28
ARRB2	5.00928961111111	14.2924432300557	1.51257463160726	6.91771735257967e-40	5.06880016925383e-38
CES3	3.94590222986111	14.3810930428015	1.86574621772527	3.96049950193448e-12	7.48748068465799e-12
L1CAM	21.7755552970833	2.40222138751391	-3.18026848903786	2.75945501475608e-36	5.29552557593667e-35
RGN	14.5210369152778	5.56439113630798	-1.38384873714197	6.62775311310451e-20	1.88097500322614e-19
ANXA1	17.0786773055556	42.6919012987013	1.32176616824002	9.4644032245553e-25	3.7030626208697e-24
CFD	5.61368097222222	12.9440201792208	1.20526677964187	1.77999067550096e-13	3.55703921765398e-13
G6PC2	0.0246539145555556	0.064045429987013	1.37727889325919	0.00383808907311004	0.00462867799440403
GNAI1	23.593260625	10.0899341411874	-1.22545805729016	1.093562768268e-25	4.62278806586018e-25
GSTM3	60.0043353194444	5.96196886530612	-3.33120599295789	4.20832808508779e-41	7.26838379267305e-39
DNM1	1.33113200555556	3.70465715525046	1.47668638819498	1.2190103496665e-11	2.24833487833226e-11
PRLR	5.08900404305556	1.48010905742115	-1.78167985704036	5.65091280848536e-17	1.35018845562427e-16
PKD2L1	0.0369282504027778	0.350477955959184	3.24652688892429	2.86795568333989e-26	1.2677727316848e-25
IL11	1.44283331888889	0.134805610888683	-3.41995219348122	6.56721912610757e-30	3.92087304862422e-29
KCNK10	0.694313116277778	0.0740841438756957	-3.22834972295807	6.56993842300506e-19	1.76512345631403e-18
COL4A5	6.23321976388889	1.26914920491651	-2.29611589194776	3.93887157328185e-39	2.02642371578628e-37
CSF1R	7.45238147222222	23.2148751961039	1.63927609504993	1.54892101695442e-24	5.91673146760788e-24
TCIRG1	4.76559919444444	13.2886137949907	1.47946109193569	1.02335690311661e-30	6.65181987025797e-30
POLR3B	4.61836705555556	1.98116638534323	-1.22103279130609	5.93500856905622e-37	1.39328647766776e-35
ANGPT2	2.2648326	19.2762116210761	3.08934521892391	9.4207265197598e-36	1.54961338263804e-34
PRTN3	0.0408075456805556	0.252831869576994	2.63127047816485	1.23680881685572e-10	2.16553491611668e-10
MIR25	0.760879155555556	3.10157178460111	2.02726027073557	2.47399464287126e-17	6.04726661258052e-17
PTPRC	2.95802191388889	10.9780021521336	1.89191088175711	1.70382967683276e-24	6.44735549073805e-24
SLC25A5	313.811380555556	143.570239499072	-1.12814094779913	3.48105338799542e-33	3.3269514198312e-32
LGALS1	59.0659656944444	252.186668530612	2.09409302985377	3.7003933428359e-34	4.34347140921224e-33
NEU4	0.574721457708333	0.186410771617811	-1.62437768687162	2.46358835398089e-21	7.6175916111583e-21
PSMB9	5.28874718055556	24.8190622096475	2.23045068755458	1.06662859758356e-37	3.4388105986094e-36
AGER	0.735303563888889	3.21264463525046	2.12734952424433	5.8069465777014e-26	2.51634351700394e-25
CPA1	0.211671597208333	0.0316603529146568	-2.74107845451411	2.84925330403924e-22	9.32272596639632e-22
GPX2	1.98145347722222	0.833502518144712	-1.24930063155418	4.75570848474161e-28	2.37588907357546e-27
FDX1	16.7187456805556	7.66321649907236	-1.12544464365574	9.64184554979612e-38	3.21291063490237e-36
SOST	8.34586323319444	0.0777950318107607	-6.7452394446158	9.47517222909553e-33	8.61314528193721e-32
SQOR	7.97904161111111	19.25597783859	1.2710190114227	3.76640525371892e-37	9.79265365966919e-36
NR4A2	12.3492409902778	5.54126842170686	-1.1561342148453	3.53377301261982e-08	5.53410825421938e-08
TP73	0.0292899274166667	0.245782347643785	3.06890478030678	7.6399982312506e-35	9.82633815061912e-34
PTPN3	13.431008625	5.64685889367347	-1.25004716438191	6.86370330501698e-34	7.50969891019505e-33
DYSF	6.81197102777778	19.4291468343228	1.51207834704314	4.98558035941601e-28	2.48559449671503e-27
GCM2	0.00500743536111111	0.0140320821131725	1.48658529718303	0.0437444385781783	0.0494040413274335
MIR499A	0.0459230372222222	0.403001613988868	3.13349565051432	1.27948348696937e-14	2.7186213282003e-14
PFKFB3	101.875735333333	41.6592588178108	-1.29010139571379	0.0394391364083351	0.0447297522679898
DRD4	0.160799211958333	0.65104590296846	2.01749893015381	1.39746604733587e-23	4.96922485655608e-23
DGKI	0.384588484861111	1.22030983543599	1.66586002106458	0.00737535829713582	0.00873340664176024
TREM2	1.40942862152778	23.4153246734694	4.0542707207051	4.51944860017269e-40	3.80364932434873e-38
SLC13A2	18.4924872285833	0.775387294597403	-4.57587837374006	2.76057276271195e-37	7.64380978044423e-36
PSMB8	23.5900900972222	72.0938471892393	1.61169521003653	1.60069266357086e-39	9.44018258662034e-38
PDGFRA	7.54004146527778	1.44960230774026	-2.37891530014867	9.549025998747e-32	7.10447534306777e-31
ADORA1	3.49396714041667	1.62501018352319	-1.10441728108762	1.96421647728193e-14	4.12997864527627e-14
SERPINF2	46.0946057222222	95.7030885378479	1.05396755685823	6.54508726768951e-08	1.01124734909094e-07
IKZF1	0.657617358333333	2.8524716770872	2.11689227598293	1.06526999165903e-28	5.72405075518119e-28
MYOT	0.235480579027778	0.666819880525046	1.50168903714415	3.93205151404154e-06	5.58291283673074e-06
GUCY2D	0.0497105995138889	0.140480507070501	1.49874454994775	0.00904187630766428	0.0106650033716743
MIR199A1	0.0292081180555556	0.324302979220779	3.47290096702102	1.85105847108625e-10	3.21310795627175e-10
GZMB	0.760945960833333	4.53931280163265	2.57660799867611	3.65574958508018e-32	2.93674501552288e-31
TNFRSF10B	7.28256736111111	20.8917097476809	1.52041151939102	2.66358570530305e-37	7.57711792402679e-36
FDXR	2.95549844444444	7.78123518812616	1.39659772458527	5.66931141730563e-32	4.47986764936112e-31
MIR146B	0.0536601208333333	0.442588381855288	3.04404337182521	1.27810042877663e-08	2.04259539774084e-08
IFI27	12.4768247916667	33.6897498250464	1.43305888364202	2.60194711829588e-21	8.03513171397118e-21
SYP	1.46908038333333	0.496358527365492	-1.56545885468371	3.83563514123913e-37	9.85200841008098e-36
COL1A2	25.3051390833333	83.163535190167	1.71652068309605	4.66367721241064e-16	1.07602781484818e-15
PRRG2	7.30876366111111	0.954691028534323	-2.93652157567108	3.22153228524708e-38	1.32028221453007e-36
GJB1	20.4089260277778	7.548613270141	-1.43491672456735	1.00676115603849e-25	4.27829257522156e-25
CYBB	5.94848556944444	21.4053079469388	1.84737426779262	1.70619297411252e-20	5.01284885954322e-20
APOM	38.4033437611111	16.8676504762523	-1.1869728990234	0.000798679579289578	0.00100479043846108
DGKH	1.06196683611111	2.13334900946197	1.00638129224945	3.90607208233989e-18	9.98401933942691e-18
GLTP	48.3164454166667	23.1860629591837	-1.05925645299412	1.83334815864711e-24	6.91581255477178e-24
CA9	2.24313617513889	136.051995089295	5.92249709698021	5.35169781790539e-38	1.93140377965601e-36
SERPINF1	9.42069606111111	19.1171154178108	1.02095928703706	8.14233983490205e-06	1.12955695472135e-05
ORM1	0.132598528472222	3.96246669784787	4.90126214014394	0.000614202625306444	0.000775531043337327
GJB2	5.23207706458333	13.0699410213358	1.32079693500093	7.03316395002418e-06	9.79619264467654e-06
MALAT1	15.8350068472222	71.6238043784787	2.17732165985174	3.76882660468066e-10	6.44485341592492e-10
MIR23A	0.988055201388889	2.2245574987013	1.1708548379865	0.0301313105237596	0.0344506273922448
ADRB1	0.785908844583333	0.294305842564007	-1.4170458049706	6.18414445531188e-34	6.85929417107529e-33
PKHD1	9.15671745833333	4.03398230973655	-1.18262574983034	2.80479710325929e-26	1.2421244314434e-25
MEFV	0.116192452777778	0.458298682875696	1.97977177723852	1.85501565157726e-29	1.0603848334548e-28
GPR31	0.0142033209166667	0.0703525860352505	2.30837516574723	3.81711462104153e-12	7.22770802950542e-12
PTGER3	36.2230921944444	8.23359407361596	-2.13731547873962	1.0588919311163e-33	1.10362098682725e-32
PTGR1	51.32649625	20.6271843469388	-1.31515687600459	2.38432701228401e-33	2.33413065413066e-32
PRKCG	0.005967496375	0.0446436497977737	2.90325728806164	1.0347939003018e-07	1.57962856750616e-07
PCSK2	0.0828590247361111	0.017615565244898	-2.23380807116822	1.24046462982991e-27	6.03509753506785e-27
EDNRA	3.74853733333333	8.92399555343228	1.25136202407693	4.10629935593382e-18	1.04736622812742e-17
MTHFD2	3.049140875	6.12658510723562	1.00668034859773	1.5549687231829e-17	3.82883337337704e-17
IL7	0.703906973611111	1.62660613949907	1.20840828035388	1.69138745715067e-24	6.41030544105066e-24
PIEZO2	0.508548284444444	2.37200823979592	2.22165235816566	4.77745918233452e-27	2.23440934291777e-26
SNAP25	0.645310559027778	2.60607836410019	2.01381492883928	2.1168393721927e-19	5.85642746219903e-19
SLC15A2	6.13148951666667	0.749574899128015	-3.03209304130388	7.74798575757172e-40	5.51018516523777e-38
CXCL12	37.1814979027778	16.0579232434137	-1.21129956970404	6.87751104188459e-22	2.19390787589406e-21
TFF1	1.67915131291667	0.697724930278293	-1.26700195298723	4.58581931773798e-06	6.46560414594194e-06
DGKZ	3.08550672222222	7.62294462374768	1.30484095810436	1.19657545905949e-34	1.48375356923377e-33
PFKP	28.3361174305556	110.761558415584	1.96674325654029	2.80791972309577e-33	2.69426582954189e-32
RORB	0.260295847222222	0.122782200218924	-1.08405086723818	1.71462325561796e-28	9.05231229712713e-28
PRKCQ	8.45383633333333	2.65154751699443	-1.67277157950302	4.38910284656491e-26	1.91914117233164e-25
ATP4A	0.00576836952777778	0.017195845148423	1.57582453056935	8.37020039694578e-05	0.000109995350868559
CD28	0.401188881388889	1.09255261204082	1.44534922606074	1.21831429863489e-16	2.87683981845621e-16
CIITA	1.230969225	3.49898970868275	1.50714372729727	2.28593697546917e-21	7.09550142064756e-21
SLC8A1	4.23367219305556	1.73505085083488	-1.28693162203754	1.47436050273766e-06	2.13473275186806e-06
IVL	0.342874580625	0.0733619130445269	-2.22457778707504	0.0372091648976836	0.0423197369344304
ADTRP	3.6064911125	1.11664458335807	-1.69142580488435	8.96742155108971e-31	5.8445351241334e-30
RNASE3	0.0350411438888889	0.19034908554731	2.44152586269534	5.25685631498906e-24	1.91431906169331e-23
SLC16A6	0.550368194166667	2.03508022037106	1.88661666081483	1.74687982653126e-22	5.762558554642e-22
ALDH1L2	0.352507251388889	0.878311023751391	1.31707897590668	4.35734083510663e-12	8.22486349671181e-12
CCL3	1.57382808958333	5.66846819803339	1.84868096255363	8.76627338503e-18	2.19884326192972e-17
DPEP1	84.1028676875	4.3059018966475	-4.2877676380367	3.22764541689218e-23	1.10858616733598e-22
TACR1	0.832519025	0.314857087419295	-1.40278609878553	2.85921218513609e-23	9.89066532712313e-23
MYB	0.071952958875	0.189660884152134	1.39829624626601	1.26097946625381e-24	4.84783182765038e-24
SLC26A4	3.11408056986111	0.318452459020408	-3.28965635410683	1.35815617577063e-11	2.50306526906508e-11
GRM1	1.02652623069444	0.0955656005751391	-3.42513527798855	1.58163553544392e-37	4.72147496876963e-36
ITGB2	4.56010631388889	24.1834727226345	2.40688206428539	3.24654748141035e-34	3.84811363237756e-33
SORD	13.6726990416667	3.15640798311688	-2.11494246562983	1.92976820703774e-24	7.25688884077334e-24
IGHE	0.0999965897222222	0.353360308115028	1.82118919620676	0.00243652891169584	0.00297551864064674
GATA3	25.4481466805556	2.86750759716141	-3.14969137893461	4.57460531976628e-39	2.2574276863663e-37
TLR3	5.53979690277778	16.0134869690167	1.53138250080797	3.43549096238873e-24	1.26438617154581e-23
GPX3	2285.43358375	774.842726289425	-1.56049247968178	5.81998912207829e-05	7.71954673460521e-05
P2RX7	0.568997306805556	3.72219639751391	2.70966045053454	1.52503405690689e-37	4.65181759294383e-36
ATP1A3	0.105380447111111	0.529069590784787	2.32785029272224	8.22205981299975e-14	1.6720723824923e-13
SLC52A3	7.86079616666667	0.926636242597403	-3.08460042539172	2.39334242428003e-40	2.31484079276365e-38
KCNJ16	83.5953758333333	28.6994973157662	-1.54239767262226	2.60288491763649e-41	5.24481310903753e-39
SORT1	37.9519780555556	13.2382109090909	-1.51946691991504	9.03908275854474e-39	4.12386832267192e-37
DCN	37.8382284	6.45629846934879	-2.55106536286653	3.60484494112151e-34	4.25195856957649e-33
NRL	1.11893697916667	0.486626098497217	-1.20124318165734	2.59099447629934e-36	5.01201971495344e-35
NNMT	18.3163294638889	268.462651672171	3.8735190696296	9.25398953169078e-36	1.53261278682386e-34
ITIH4	0.0339559975833333	0.181245602682746	2.41620767081767	9.47918115638676e-12	1.76312769508794e-11
CYBA	17.3857060277778	40.7028345910946	1.22722761326824	3.86992738451885e-22	1.25267528992859e-21
HLA-C	265.938718472222	677.540525269017	1.34921340305866	1.27702903822783e-32	1.1436504497907e-31
SOD3	50.2443418055556	17.101312	-1.55485412655439	5.03831495076189e-32	4.02067509932088e-31
TOP2A	1.03025457916667	3.84489573061225	1.89994359842709	2.29502725910425e-32	1.92019927768653e-31
BRIP1	0.119980233291667	0.433330818831169	1.85267210404814	7.61124954618447e-32	5.87987265261152e-31
GDF15	79.5571822916667	34.448153364564	-1.20756553300462	1.93790466981131e-16	4.54055570891836e-16
SLC10A6	0.140673225375	0.908405767254174	2.6909891018233	9.37686521806891e-29	5.07231769514332e-28
BID	2.75022775	5.89201881076067	1.099210941235	1.09640249708466e-35	1.73274590715733e-34
LCK	2.04833054555556	4.95553529643785	1.27459235923619	8.55246223128979e-16	1.94177029814636e-15
IGF2BP2	2.89353068194444	1.41379116879406	-1.03326190671639	6.89846892345026e-23	2.31673581345871e-22
SYT1	1.06995086486111	0.224506289181818	-2.25271678013144	5.06306465096214e-34	5.77475958774833e-33
SCN9A	0.6454448625	1.73598428093321	1.42738812161094	3.47978102713406e-09	5.69675729425197e-09
LMNB1	1.94158287916667	4.90594705300557	1.33729837181648	2.42724106188031e-26	1.08085983197543e-25
DNASE1	6.91735817083333	1.22891890591837	-2.4928314409468	5.91318884696945e-32	4.65735851204304e-31
IL2RB	0.763775293055556	6.25966230246753	3.03486467156825	4.51845752635521e-37	1.12635363904401e-35
PF4	0.194015016666667	0.417496776289425	1.10559673720899	0.000247616460300506	0.000317295496028947
IBSP	0.0219356043194444	0.827301317055659	5.23706652106958	1.22674232675433e-21	3.84729305589101e-21
MIRLET7D	0.779391415277778	2.25263465250464	1.5311934005959	8.97350210607227e-06	1.24130023412373e-05
PLCB2	0.808865413888889	3.62245066777365	2.1629944631194	4.11674531760469e-31	2.75742110193023e-30
AZGP1	41.8789312851389	12.4066737501243	-1.75510824801534	2.0413684864793e-06	2.93811250018271e-06
THRB	6.16222875	1.629610372282	-1.91892517006713	6.43404363763631e-38	2.2225025022578e-36
PER2	3.17380770833333	7.14373388014842	1.17046361571111	1.58360165370039e-22	5.23823365068063e-22
GAP43	0.0928973668611111	0.251906326695733	1.43917774652112	1.96810258943914e-09	3.26845608603286e-09
ABCB6	0.641922866666667	2.20601089660482	1.78096805824392	7.72124686194324e-33	7.0719601940071e-32
GALNT3	8.43811407638889	1.43196830131725	-2.55892103492299	4.02475911126653e-36	7.31719363236276e-35
SCN2A	0.997240902916667	0.117666151664935	-3.0832426893489	2.81347837245466e-37	7.64380978044423e-36
UGT8	24.8496987777778	7.24932852524119	-1.77730908821722	9.390051977564e-32	7.00776101288573e-31
LDHB	428.860902777778	146.195142764378	-1.55261441876695	8.54787758590094e-39	4.05269960837421e-37
CDKN2B	1.07742287361111	3.48995845269017	1.6956252625915	1.72498615103058e-29	9.95469334890678e-29
CLDN16	29.8305359680556	0.535628502695733	-5.79941335508471	1.21522875423127e-41	3.48378069122096e-39
TNXB	2.2623756875	1.05566894627087	-1.09968103950375	3.83678875804097e-17	9.25883754185935e-17
PLAUR	1.89021483194444	5.43232737847866	1.52302021307757	2.41407839917341e-21	7.47406090806825e-21
RHD	0.109485997916667	0.284789574057514	1.37914995481681	9.12932591666886e-10	1.53723607705469e-09
SLC5A4	0.295514144166667	1.0684806228757	1.85426165590243	5.38806198447577e-19	1.45567976295669e-18
DGKD	1.21406204305556	5.38336091651206	2.14866500063825	4.23963065534192e-37	1.06785697131425e-35
GAL	0.218085572097222	0.105848180493506	-1.04289785870245	1.18438191204872e-14	2.52320305139542e-14
NGFR	2.31378908888889	8.46777568441559	1.87172568911622	9.75594444879129e-19	2.60373881646549e-18
SLC34A3	7.50884626202778	0.772720888951762	-3.28057195000963	1.37726154381689e-08	2.19961586060055e-08
PLK1	0.307266584444444	1.2471101216141	2.02102607682384	1.80968190765707e-32	1.55722806146434e-31
BCO1	1.19411663888889	3.60760803559369	1.59509883616622	1.91093054898665e-20	5.59398313250571e-20
PRKD1	8.56640270833333	4.18486374471243	-1.03350884948444	3.98220384483377e-31	2.67471358244668e-30
TRPV6	1.31886792902778	0.041961691541744	-4.9740834542293	5.24590875096865e-41	7.92787959990137e-39
GNB3	0.0867166992638889	0.239588607853432	1.46617756245552	0.00486424266504295	0.0058255268767082
TNNT2	2.292270071875	0.0853052321372913	-4.7479989891251	1.11356331698146e-35	1.74843902627349e-34
IRF1	5.46330559722222	12.0140008701299	1.13687064400582	3.27264059226068e-20	9.46560400967264e-20
SLC39A14	15.3344810416667	51.3076250222635	1.7423939032748	3.29616575893229e-27	1.56277035394084e-26
LIPI	0.01989315975	0.113917818821892	2.51764907707993	0.000124788165977171	0.000162837444863896
BTK	0.541992095694444	2.52774110538033	2.22150499146281	3.6027174361176e-33	3.42967352776864e-32
ADM	12.0718351527778	80.4227343821892	2.73595837841249	4.94867650363871e-37	1.19658997857984e-35
PLIN5	1.40947504305556	0.492997433857143	-1.51550589073764	2.49986754793986e-29	1.40573947230665e-28
MYH6	0.008105176375	0.00364645880519481	-1.15234748450766	1.19664697620625e-10	2.09673361483095e-10
TAC1	0.879882936111111	0.111907125166976	-2.97500969722745	7.18551796824893e-33	6.60630511301366e-32
JUP	94.1971804166667	45.9278102152134	-1.03631587744296	1.15811327717963e-30	7.46751441125426e-30
ETS1	20.1191180138889	45.9059489517625	1.1901140632372	3.36923836397153e-21	1.0273415339323e-20
PTH1R	73.5021680236111	8.07987438155844	-3.18538203581046	3.30711728857018e-25	1.34171302076555e-24
CCR6	0.0205358647361111	0.123027038879406	2.58275782234282	2.34335304240975e-20	6.81856517033306e-20
FBP2	0.117724904861111	0.0424625175621521	-1.47115774182578	5.9449639180477e-24	2.16164251937434e-23
SLC5A5	0.00879809823611111	0.0729658471781076	3.05195773067046	6.88796850992377e-18	1.73671614775763e-17
GGH	14.2426868611111	5.51747268571429	-1.36814184663013	1.86408846138091e-15	4.13140779066823e-15
PDXK	21.9463043333333	10.2470743543599	-1.09876595217442	1.12167361816277e-21	3.53612360980128e-21
DCXR	64.1071605	14.6724298564007	-2.12737769768126	6.79222774672367e-33	6.29256961363135e-32
HLA-DQA1	8.91436776388889	42.152924274397	2.24142833276643	2.24693920598251e-28	1.16840838711091e-27
SPINK1	11.9778593348611	5.79186431853432	-1.04827038381638	3.55325173247579e-15	7.74730630218797e-15
LPXN	3.95028722222222	9.93845048627087	1.33106338299233	8.55445386795751e-33	7.80553564253632e-32
RBP3	0.0151411741666667	0.00268182297588126	-2.49719117285063	5.17041747405275e-25	2.056261423069e-24
KDR	18.6239400972222	43.0850793612245	1.21003001825185	1.97886652667968e-12	3.79452756662289e-12
IL15	0.639172143055556	1.31243788181818	1.0379727031069	4.9449802955115e-23	1.67934864530152e-22
HAS2	0.835206191388889	0.406326595844156	-1.03949260832603	3.40551924867539e-09	5.58274274121837e-09
ITGA2B	0.165621091805556	0.410019869426716	1.30780741254954	0.0417384302552141	0.047270971595835
GPT2	7.45080825	3.42057138571429	-1.12315959627072	2.92844141674795e-18	7.55706653756301e-18
PLEK	2.49932736944444	12.077059112987	2.27265739901381	3.12846725931033e-30	1.91995782563766e-29
CNP	27.8689804166667	11.133927825603	-1.32369758633748	9.29867726548557e-34	9.86149194208075e-33
NAT8L	11.0439928180556	0.394484635847866	-4.80714893251678	1.41643547541021e-39	8.7818999475433e-38
CEACAM1	9.38127494444444	4.28713258580705	-1.12977096752222	4.58578504507444e-25	1.8327980560314e-24
XRCC3	0.3627538625	1.01070663647495	1.47830142641717	3.86596317231899e-25	1.55023199845229e-24
LRRK2	6.14061580555556	13.1121378616141	1.09444768098907	9.89751744123558e-13	1.92846069080642e-12
CDS1	15.0195387361111	5.61381919461967	-1.41978600248902	1.22380469738039e-32	1.10005938968988e-31
MYCN	1.3129917375	0.371646925539889	-1.8208532591108	2.78524841254263e-21	8.56835962026473e-21
BLM	0.177353707777778	0.422022941128015	1.25069193408994	5.54949766556084e-26	2.40909970472641e-25
TP63	0.258764450416667	0.115187582903525	-1.16765422638056	1.9432653979856e-06	2.79857994778391e-06
XK	0.965144898611111	0.257089545664193	-1.90847460719938	6.37847264009216e-32	5.00751520900742e-31
EZH2	0.504125022222222	1.85713095788497	1.88122208294555	4.68789317135624e-36	8.39653754691807e-35
LPIN3	3.32783018055556	9.99592064100186	1.58675763320213	1.87532931512156e-23	6.61977559702764e-23
CYP2A7	0.00319402261111111	0.0487719292133581	3.93260460946065	1.28144801322153e-05	1.7595350914081e-05
KITLG	21.5285191527778	6.95441599944341	-1.63024781267115	3.34430674247025e-31	2.28433155460256e-30
NTRK1	0.274686448888889	0.116370233413729	-1.23906366422821	1.50792182024363e-17	3.72436666123503e-17
ALDH1L1	15.7633232152778	7.27723931199814	-1.11510855542518	3.33160413131317e-10	5.71740155394978e-10
ESRRB	12.0168532291667	0.186421239476809	-6.01034910712594	3.15487598540147e-41	5.86806933284673e-39
WT1	5.66149304222222	0.999446581269017	-2.50198120452603	1.20937828260988e-19	3.38066669057883e-19
TUBB6	7.76366470833333	17.1605688135436	1.14428765556881	9.13881884792134e-24	3.2785851593878e-23
CD14	18.8052083055556	62.8354471762523	1.74044636486041	1.9444662420744e-27	9.34735461895805e-27
LAMA2	2.91538407083333	1.03766251990724	-1.49034864494166	1.39718787381709e-21	4.36485824145959e-21
GRIK2	0.354205715972222	0.0535104914211503	-2.7266938103709	5.21720420027447e-36	9.20817500457202e-35
PON3	0.716357045555556	0.30437272971243	-1.23483972623891	1.37815816052978e-21	4.31097856683183e-21
MOGAT3	0.397957991055556	1.95613950735807	2.29732121242025	1.01032144574432e-11	1.8777534633434e-11
CD79A	1.30851706444444	4.44507904935065	1.76427633676812	1.01562772261425e-09	1.70659335182853e-09
CYP2F1	0.00277352116666667	0.0221240010556586	2.9958216751795	3.1589183993946e-05	4.23172558988152e-05
ACAN	0.723247812777778	4.43147168058998	2.6152239334226	2.78097280502429e-24	1.03293275615188e-23
MIR148A	0.0549796208333333	0.234255497365492	2.09111404211218	1.73207727057622e-06	2.49890384263323e-06
HSD17B3	0.0849111148611111	0.735941345851577	3.11556546883998	5.08653924926726e-24	1.85509078502688e-23
PLCB4	2.04985408055556	4.34528425892393	1.08392934332829	4.37114375778257e-06	6.17733816850862e-06
CCR5	0.782307784027778	5.95467048393321	2.92821345019771	9.31155321661978e-32	6.97069216030546e-31
PNMT	0.705595880972222	0.116488372604824	-2.59865618083941	8.68580158025463e-32	6.54276268568713e-31
LGALS3	40.40707125	98.8960401669759	1.29130496896186	1.06823617685367e-16	2.52492187256322e-16
LTA	0.0917671975833333	0.577242079296846	2.65312601609532	1.06239669116105e-27	5.1896468671261e-27
LIPH	9.90914845833333	0.766007958820037	-3.6933297979494	9.03908275854474e-39	4.12386832267192e-37
CCL11	2.32175493472222	0.411467151846011	-2.49636653381742	4.09755170743387e-28	2.07277824865588e-27
SLC22A7	11.0802985255556	1.26699823105009	-3.12851033568084	1.26091701764828e-15	2.8256694612359e-15
CCL5	5.45202063333333	51.8630171684601	3.24984321126988	5.04699755117744e-35	6.77980004374836e-34
SULT2B1	3.07814987625	0.324451163576994	-3.24599023365831	6.36861069761894e-13	1.25095862443888e-12
CDH2	8.92231148611111	21.3286783945065	1.25730515369687	2.77878016766043e-23	9.65386558247546e-23
BSND	15.3796019761944	1.25358312062894	-3.61688860244031	9.79713968445216e-40	6.76842393057295e-38
SLC22A8	36.2903202216528	0.563868793944341	-6.00808147439055	2.37399982682775e-19	6.52310406962443e-19
TYRP1	5.279429380125	0.141356966836735	-5.22296711244014	1.50400191089571e-39	9.09169155136457e-38
MMP13	0.0150971420555556	0.441209195717996	4.86911548697076	2.21856660369774e-05	2.99525072459025e-05
RAET1E	0.890929206944444	0.255746994758813	-1.80059351284743	2.60527327764848e-16	6.074783785298e-16
LPCAT1	7.31694834722222	42.0785258903525	2.52377018497926	3.12971594017586e-36	5.86639778553894e-35
CHKB	0.561143344444444	1.85186817721707	1.72254014547383	7.36172864037059e-20	2.08438639958034e-19
PTPN22	0.32650088625	1.40867158846011	2.10917649430597	1.27922460948901e-28	6.84328563217793e-28
STRA6	2.40638861388889	0.1538841457718	-3.966953138029	2.11797969226066e-23	7.42213753026997e-23
GJA1	17.4009862361111	60.51947383859	1.79823036864437	2.29539618560811e-25	9.47144705938637e-25
TGM2	28.4159342222222	67.4911593061225	1.24799838811583	3.00284786727142e-18	7.7408167836485e-18
SLC6A1	0.372530829722222	1.8285475380334	2.29526640445113	3.25788219880441e-28	1.65843350667559e-27
GPR84	0.148641790555556	0.633879363662338	2.09236851511957	2.23963889217887e-21	6.96072858777443e-21
ALDOA	158.113287222222	333.221937087199	1.07552476991189	2.78881455617387e-32	2.27048942654156e-31
DGKA	0.815325155555556	1.79544738298701	1.13889594142908	7.12412544684943e-20	2.01947659208463e-19
DES	21.2133458888889	7.2382671275102	-1.55125593251789	2.95946737237807e-11	5.34029261672401e-11
FNDC5	0.774011932361111	0.291229421384045	-1.41019969666033	1.03599562746208e-29	6.05081504155389e-29
CBR1	56.0001479166667	27.8629655269017	-1.0070818220098	1.82530453416827e-29	1.04587354588125e-28
ARSH	0.0405098031805556	0.00532117556215213	-2.9284541671954	1.35560647440367e-19	3.78068795283515e-19
SCN4A	0.292016230277778	0.951316624285714	1.7038770331194	1.58577284019294e-08	2.51931585255357e-08
CD22	0.342610763194444	0.811314312226345	1.24369046418427	2.78627025903294e-10	4.7985765572234e-10
MYBPC3	0.0207707877777778	0.0650077762207792	1.64605636883502	4.82163125401299e-08	7.49755908180284e-08
CCNA2	0.615271842916667	2.4015206025974	1.96465230930455	3.97534156425994e-35	5.43072084880256e-34
ACOT6	0.542113838055556	0.127494455272727	-2.08816132806529	1.12096804427779e-09	1.87837888500603e-09
NTRK2	7.67433504166667	1.86751391834323	-2.03892275538181	1.74367227650708e-28	9.18561996643599e-28
IGFBP2	25.0890684722222	7.10265176966605	-1.82062924675574	1.56260334786326e-33	1.60100631149719e-32
TKFC	11.8466787222222	5.1872931825603	-1.19142883144027	2.19483737036423e-25	9.08752870126833e-25
SLC13A3	72.0065997069444	2.80528359269017	-4.68191061292733	9.40437091705707e-21	2.80046414746847e-20
TNFRSF1B	8.29925204166667	22.2844445528757	1.42498377516536	6.70663970297804e-29	3.65239973013534e-28
NAPEPLD	8.27741330555556	3.7295515038961	-1.15017784541892	8.64250469524239e-35	1.09411394518828e-33
BRINP3	0.9999353	0.0507593985862709	-4.30008786862179	1.76618200968012e-44	4.27062809940653e-41
RLBP1	0.00216236518055556	0.0271289023877551	3.64914858727477	3.18978082991021e-09	5.23262554051756e-09
SLC22A4	2.62576326111111	5.73969821525046	1.12823803547807	3.96049950193448e-12	7.48748068465799e-12
EIF4EBP1	9.73655497222222	41.0099717751391	2.07449144330505	5.28837667653246e-34	5.97537140367079e-33
DNAJC12	4.68220384166667	1.89868067012987	-1.30219045811302	1.44319515840095e-06	2.09086033134422e-06
KRT14	0.100330902777778	0.316131993107607	1.65576100904575	0.000164950134175109	0.000213975013109127
IL2RA	0.334480074861111	1.62033785050093	2.27630247884525	9.75594444879129e-19	2.60373881646549e-18
CHIA	0.0538097644166667	0.0237251934601113	-1.18144813924874	2.9790481999746e-22	9.73424128045754e-22
KCNJ10	26.3064191054167	0.373563245782931	-6.13791855058484	3.73917587680959e-40	3.34863972967614e-38
SLC16A7	9.96369634166667	2.46158026384045	-2.01709627222549	1.74225326251054e-35	2.61662632841645e-34
GLYATL2	0.316180021805556	0.8340838222282	1.39944616403094	5.4458278944567e-13	1.07331104543969e-12
RPLP0	162.762528055556	331.219275974026	1.02501804194353	5.91357427607918e-30	3.53936202959393e-29
TTPA	0.582520747777778	0.0547628831706865	-3.41103912639268	6.31608812696853e-36	1.08314192134822e-34
ENO2	5.28201739166667	47.7676538365492	3.1768730620478	8.8463735223029e-37	1.99911506326434e-35
S100A9	18.6120050555556	39.0758052115028	1.07004211819078	2.78627025903294e-10	4.7985765572234e-10
FOXP3	0.366837174444444	1.16887891135807	1.67191373242095	5.19625555051557e-13	1.02567721805279e-12
MPC1	84.3731083333333	27.6248305250464	-1.6108176380479	2.53244382179929e-33	2.44937966444427e-32
HLA-A	258.091934722222	835.799461187384	1.69527177015393	4.97130240951149e-38	1.82130442821194e-36
GNRH1	0.178043115694444	1.2829675396846	2.84918611140146	1.646056339132e-31	1.17408974277911e-30
MKI67	0.40689622625	1.88604740860853	2.21263313541251	1.31317917190286e-31	9.45020011208665e-31
CD40	6.29833111111111	22.5121443543599	1.83766197583845	6.24438503265381e-36	1.08314192134822e-34
CASP1	2.51821374722222	8.46401253599258	1.74894101930012	2.09528309170287e-33	2.08493601470681e-32
APOD	10.8744237027778	3.91050272107607	-1.47551295382701	8.00204106827059e-23	2.67990793671444e-22
E2F1	0.613877008333333	2.71179995881262	2.14322921680013	5.71109576152606e-35	7.46455651425406e-34
SLC5A2	8.08992118597222	0.329811965274583	-4.61641000314332	1.19456609471238e-19	3.34312594561867e-19
CHEK2	0.716620594444444	1.65229642096475	1.20519111874837	2.15972650757822e-28	1.12790900546958e-27
ABCA4	5.70445136625	0.223627704853432	-4.67291730254736	4.49177464806833e-38	1.67094016908142e-36
BIRC5	0.401040876666667	2.17015609556586	2.43597761890617	9.37960893222146e-34	9.90388401664257e-33
TGFA	10.3389181666667	32.9519504323748	1.67227862688578	4.01225350337142e-25	1.60622996211127e-24
PDK1	1.32196011944444	5.05825040538033	1.93595980379785	7.50661727022355e-35	9.70641741144414e-34
MIR210	0.25581445375	3.80316766883117	3.89403185870652	5.89294308626402e-30	3.53576585175841e-29
CACNA1A	0.0799090419444444	0.184013763994434	1.20338301935067	1.07835430585363e-15	2.43006590079597e-15
KCNMA1	0.704355197916667	3.48300647205937	2.30595810235254	5.68526524156576e-25	2.24991347857709e-24
LARS2	8.51036486111111	3.23919849573284	-1.39358410711698	2.69220830906242e-35	3.85192881142777e-34
KAT2A	5.34803290277778	11.8869678719852	1.15230051284515	1.06167623915307e-17	2.64926021287113e-17
BEST1	0.245153188888889	0.912996022282004	1.89692504677856	1.20313712370959e-32	1.0855170019141e-31
SLC43A2	18.6802607222222	8.80872556512059	-1.08450937889679	9.68151928447253e-29	5.22542714952111e-28
CTLA4	0.114287353222222	0.907691279461967	2.98953592989765	1.85562630477529e-27	8.93805658355907e-27
PYCR1	1.06627543472222	3.39391452794063	1.67037007691224	2.67382256279016e-11	4.84655394064963e-11
RUNX1	1.33086756805556	4.47505627105751	1.74953880476491	1.61310959145068e-27	7.81663124674899e-27
CLCNKA	71.5884604611111	1.76817608096846	-5.339393198829	1.72571646534569e-39	9.93519622191876e-38
ABCG1	5.00024029166667	12.1207858795918	1.27741391050827	5.52211022960967e-28	2.74742027473172e-27
S100A8	3.65923578055556	10.485433135436	1.51877217501549	2.03151707296565e-15	4.48603496112415e-15
HMMR	0.416237058333333	1.06388512719852	1.35386506287964	1.69138745715067e-24	6.41030544105066e-24
CIDEC	0.326088785847222	0.880578370204082	1.43318657971045	0.00233126096748106	0.00285272723652288
PLA2G4B	0.0356493025138889	0.133304998523191	1.90278512259627	4.60612050772364e-13	9.11423845145316e-13
CXCL10	3.23041558194444	35.6326533876809	3.46340823807788	1.08296295490132e-31	7.9351793472804e-31
ST3GAL4	15.4363165694444	6.45340804675325	-1.2581953816359	7.09763760126695e-25	2.79058336908349e-24
CYP39A1	3.96489998611111	1.25485527213358	-1.65976349313114	1.11990416745001e-31	8.1319167474298e-31
FAM3B	6.90250235555556	0.430629102526902	-4.00260174785492	2.01680038397731e-40	2.12027101237267e-38
PLA2G4D	0.005294934625	0.11561366232282	4.44855521236292	7.55810037742579e-21	2.27307048664373e-20
CH25H	2.76857228888889	1.0857444775269	-1.35045757712881	1.26244385453734e-09	2.10959864566088e-09
CHGA	0.458812260138889	0.103209162257885	-2.15233289299918	2.98705213534837e-29	1.66805821322687e-28
IL5	0.0193341399583333	0.0681593013487941	1.81775995726556	1.63765902087352e-05	2.23090676758996e-05
CD38	0.369207320277778	1.3853979377551	1.90779736870144	7.46264923427893e-18	1.87769883959276e-17
UGT1A5	0.00208359381944444	0.0367039381057514	4.13878889577612	3.55254538333802e-08	5.55990597858339e-08
CACNA1S	0.159378459694444	0.0403162973320965	-1.98302160725572	8.50347400588801e-10	1.43685535613118e-09
VIP	0.100782697930556	0.450943659265306	2.16169921238814	9.95491932466562e-14	2.0143091989156e-13
DGKB	0.210118091305556	0.0831152609962894	-1.33801508115439	6.45877943861822e-11	1.14165428324017e-10
CD33	0.283466928055556	1.11394459181818	1.97442514247216	1.34324440980938e-30	8.59249995481238e-30
HRH2	0.92316926	7.03384233285714	2.92964590603277	2.68466175551969e-25	1.09839460657303e-24
NPPA	0.0356535054861111	0.151546055231911	2.08764046314247	2.8251766249547e-15	6.18215120284205e-15
UGT2B17	0.0494861213333333	0.19960159845269	2.01202739920463	3.29790515939598e-06	4.69907759305803e-06
IL13	0.00680140398611111	0.0235025748014842	1.78891432660952	2.00721369548778e-09	3.33112060102227e-09
AGRP	0.526783584583333	0.151238760018553	-1.80038246354693	1.34271616728062e-23	4.78157244843084e-23
TMPRSS6	0.0693179150416667	0.29534451180334	2.09109863694911	5.06176641904109e-13	9.9994699356547e-13
CD40LG	0.375650773569444	1.06521162669759	1.50367610235379	2.32100903328192e-18	6.00877927459923e-18
PTHLH	0.312913128333333	14.4322425055288	5.5273894869352	6.30052986880835e-36	1.08314192134822e-34
CHIT1	0.0775078721805556	2.43116217471614	4.9711594768323	1.22643669818418e-21	3.84729305589101e-21
ADCY10	0.0371293730833333	0.143673252782931	1.95215864349647	4.27682953327379e-19	1.16064801475376e-18
SLC17A1	34.1806407409722	16.4582017614787	-1.05437272747494	0.00447063812212163	0.00537009586651272
MSR1	1.97615925277778	8.48542534526902	2.10228776483857	9.48624323425807e-28	4.65268481550426e-27
PML	4.12749198611111	9.57467158998145	1.21395758960782	3.33295687117713e-36	6.15197688130252e-35
PSAT1	44.9585667222222	7.96922128120594	-2.49608538109412	4.15077983098504e-24	1.51839419535882e-23
LRAT	0.13689450375	0.655736692473098	2.26005210048936	1.501785504841e-18	3.94279842639038e-18
SCN1A	0.0171939630416667	0.0823325216549165	2.2595603028262	4.05192576569778e-07	6.01077085978971e-07
DMP1	0.00529014861111111	0.113648965447124	4.42513248988922	3.31063661459027e-23	1.13226581811588e-22
NR5A1	0.008690077125	0.0439182196846011	2.33737868669503	0.00563062468659231	0.00671674913279734
DHRS9	0.145998540236111	0.553026016337662	1.9213934072167	1.57181134543988e-24	5.99470005248207e-24
CEBPA	1.50495390972222	4.26942480100185	1.50432241149197	1.49231392564848e-18	3.92219029588916e-18
ACHE	0.622196647222222	1.51922525356215	1.28789326634726	0.0039340034116144	0.00473726108032053
CEBPB	9.480237	24.1428041929499	1.348598224066	2.00802228889833e-18	5.23210980016828e-18
SLC30A10	0.0092235435	0.112602436118738	3.60977311820762	0.0150119298309782	0.0174597625451204
RUNX2	0.5008356375	1.38554830369202	1.46804788010939	8.28601521205433e-22	2.63626115562465e-21
GLYAT	53.8103406625	20.0159880347699	-1.42673060803809	1.37141864617842e-05	1.87880616440093e-05
CSF1	7.16436326388889	14.4531964016698	1.01247819262884	4.66771147304127e-22	1.5008678646029e-21
HDC	0.093007408125	0.349956859402597	1.91175954827864	1.05502131164101e-17	2.63537348300409e-17
MIF	23.2378251805556	51.4378733680891	1.14635594378424	1.44388865376487e-20	4.2577106887847e-20
PYGL	3.95674311111111	16.0883598864564	2.02363195183716	1.2758294227757e-35	1.99029389953009e-34
RAD51	0.275551534305556	0.835361446753247	1.60007840208823	7.67550673992667e-32	5.91062907552315e-31
ALDH3B2	0.780699233902778	0.0528177005658627	-3.8856734541319	1.32845816914488e-39	8.45318908682189e-38
PHKA2	3.60539611111111	16.8131892543599	2.22136373527984	1.60820189551243e-35	2.43039511459316e-34
BMP1	2.151834175	7.83727262949907	1.86478477889794	2.28382890253645e-33	2.25399930054414e-32
CAV3	0.0435260326944444	0.0177203811280148	-1.29646889397211	6.85166051723795e-14	1.40282092554457e-13
CXCR4	13.7091884722222	94.8262386289425	2.79014313924581	4.32505861590135e-39	2.1787482777603e-37
SHC1	17.5734594444444	37.0637063877551	1.07660893598237	1.13884019924095e-31	8.24465749031322e-31
SHMT2	11.7751414166667	46.4195413395176	1.97898788145645	1.22396867653335e-37	3.84357955825668e-36
MET	20.7685277083333	46.2984804805195	1.15656589849667	1.95822796113511e-24	7.34107784499953e-24
SULT1A3	0.00564385388888889	0.0307400209313544	2.44536560311267	7.53086580211792e-15	1.62038589400235e-14
NR5A2	0.501486453333333	1.21960886120594	1.28213590264453	8.90251417089652e-20	2.50889035725266e-19
ARG2	37.1292957083333	9.53918322653061	-1.96062030075529	2.69457044207529e-27	1.28510282622052e-26
PLA2G4F	6.11835594444444	1.05754935658627	-2.53241904373658	2.08787297788772e-36	4.24241752985925e-35
SLC5A8	3.18239975013889	9.81859379898145	1.62540135117999	0.00555021275016752	0.00662409399304297
GPHN	7.62695944444444	3.52687230482375	-1.11271868641201	2.94006147374726e-28	1.5125677964938e-27
RHO	0.00844330915277778	0.0219693253302412	1.37961012117526	0.00212105279440488	0.00259812849892148
SLC5A1	2.40923774888889	11.1565619801002	2.21124383893229	1.45838137084227e-05	1.99455099247546e-05
ITGAM	1.19621865972222	4.87909522619666	2.02813251350089	1.47054492632615e-30	9.33274968991242e-30
ACOT12	1.01025604513889	0.0508294793487941	-4.3129117208768	1.75957070866645e-41	4.25464197355548e-39
SLPI	166.749031111111	48.2726243775881	-1.78840121147972	1.43669594561236e-18	3.80496253722967e-18
SLC16A3	3.89105896388889	31.6413582159555	3.02357678157243	2.23933141987569e-37	6.44607544435645e-36
C4A	3.65250070097222	12.2212326742913	1.74243335251235	2.33277806608796e-19	6.41713010671296e-19
COL1A1	16.9883625833333	114.947307596846	2.75835396356189	2.10293491871665e-23	7.38011122417541e-23
AVP	0.122750469027778	0.0545010488868275	-1.17137263675773	4.74612224207407e-10	8.0817771699543e-10
SCNN1B	28.3145764222222	1.6690329798961	-4.08446058011152	5.35894571778856e-40	4.31931024853758e-38
SRD5A2	0.141163742777778	0.0418841446085343	-1.75289347190974	1.53477560633039e-10	2.67176919806111e-10
SLC19A2	9.18601507638889	4.13132265714286	-1.15283541198775	1.69734234873353e-29	9.81859760583176e-29
LPIN2	20.9387956666667	10.2407012875696	-1.03186395030755	4.63077450801667e-30	2.82045661470637e-29
PHEX	0.158928017777778	0.389262881703154	1.29237129949662	2.98097267035184e-08	4.67747690909199e-08
SLC18A2	0.146345755555556	0.616439357306122	2.07457807129802	5.65021522455841e-08	8.7466199827031e-08
HAO1	0.400816922319444	0.102745325337662	-1.96387066350239	2.42995896647808e-15	5.33664012801453e-15
TFR2	0.0489473920694444	0.754157324719852	3.94556161562718	5.31787587229269e-29	2.90919091837188e-28
MIR221	0.346671575	0.865591994805195	1.32011760784162	0.0222652318133017	0.0257471690696143
SLC22A6	89.7510360093056	12.7692090838571	-2.81325942401475	2.08364474716628e-10	3.59964259397602e-10
EDN1	9.96785201388889	34.2310249842301	1.77994993691431	4.85982521158442e-18	1.23305953427189e-17
NDUFS1	20.3379239166667	9.02024272912801	-1.17293425610578	8.92926273077894e-36	1.4993720335433e-34
PLA2G3	0.115454612277778	0.0262757275361781	-2.13552319230294	4.09780812871172e-43	3.30283335174165e-40
LCN2	8.59985855791667	3.20851364807792	-1.42240781192977	8.73077087948573e-21	2.61598562411357e-20
NOS1	1.58068849843056	0.0806494799970315	-4.29274404651263	1.54042123213179e-29	8.95369841176603e-29
NTS	1.85887050402778	0.837367850699443	-1.15049283569188	0.00104295986978559	0.00130262239934998
ACO1	25.1152234722222	12.0905394489796	-1.05468349660312	1.86039897315391e-24	7.00692323533669e-24
RPE65	0.00616887305555556	0.0415212984656772	2.75077269717824	3.59235855380246e-20	1.03285647837031e-19
IL4	0.0222776863888889	0.064628002987013	1.53656000103059	1.57973543795631e-07	2.38439468725241e-07
FASLG	0.139840727513889	1.63260807397032	3.54532199657832	3.63866455637969e-35	5.05648902145178e-34
PLA2G4C	1.71507365	3.57580050333952	1.05999571866192	1.61211032710988e-20	4.74219315200936e-20
LPAR6	5.298160875	12.6050821864564	1.250441968825	6.70603824397662e-23	2.2615342362532e-22
AWAT1	0.00701176109722222	0.0248280072801484	1.82411972712097	0.0070360825886426	0.00835210981803525
SLC7A3	0.0783976152777778	0.0141602509257885	-2.46896293984726	1.16390627970118e-24	4.51737621880811e-24
SLC38A4	3.79525266180556	1.23778818284045	-1.61643147982663	7.64369302032129e-27	3.52718506166734e-26
TBXAS1	1.43271512361111	5.04850144007421	1.8171034351035	8.92926273077894e-36	1.4993720335433e-34
LCT	0.00280833744444444	0.0153306973320965	2.44863511827403	9.05953704695391e-09	1.46234716819323e-08
SLC23A1	11.6159137933333	4.02804975881262	-1.52794924133711	1.75193215119403e-05	2.38120963551836e-05
PTGDS	37.2462633041667	15.7304451819666	-1.24353619527906	3.82115459312843e-14	7.91735373280595e-14
NR0B2	12.8758948888889	1.48664484905751	-3.11454076259705	9.69985427410559e-38	3.21291063490237e-36
IDO1	1.22291918638889	12.3674826556215	3.33815090106754	2.43275833510217e-36	4.74387875344923e-35
NGF	1.72450707361111	7.61448006805195	2.14256148348823	7.04538728457998e-25	2.77907772497788e-24
SLC9A3	57.9435824444444	5.31374350757143	-3.4468483877727	1.72970741322235e-34	2.10172906078497e-33
SLC6A4	0.261975865555556	0.0706434517847866	-1.89080616717909	1.0300262096529e-35	1.66040224996047e-34
TERT	0.00493444176388889	0.117466172792208	4.57321466663194	9.59824240990688e-21	2.85468021490219e-20
SCNN1G	63.7665806513889	2.21712948372171	-4.84603558843311	2.39316300627067e-41	5.24481310903753e-39
ADH1C	15.5917278370833	1.41352331611132	-3.46341322704727	3.4176732567497e-39	1.79650737713495e-37
ANGPTL8	0.207657269166667	3.07074217983673	3.88631110825715	1.84357836011464e-08	2.91548232489025e-08
ACAD11	0.706895112638889	1.66815098705009	1.23868180288032	4.25946468203607e-09	6.94028679323667e-09
KCNJ5	5.98782889166667	2.24731052858998	-1.41383350867461	0.00112762491870262	0.00140691282426364
P4HB	77.1550711111111	201.31468864564	1.38361955241696	1.51106959617025e-35	2.29796621606268e-34
AGT	23.3248338319444	50.6025251294991	1.11734257577448	9.34054900424823e-09	1.50369157738164e-08
FGFR2	11.8883885694444	4.92208733962894	-1.27221101300399	9.33893945596703e-28	4.58974707409111e-27
ALOX12B	0.0908683725	0.354813187168831	1.96520948580205	1.92623565881691e-16	4.51759245685673e-16
DPYS	36.9900590366667	14.3635988148738	-1.3647203398058	0.002107751658109	0.00258314420137231
FECH	25.2734177361111	6.54482333395176	-1.94919461901931	3.08785748544173e-39	1.65920875551069e-37
SLC13A5	0.0911050622222222	0.0385211746400742	-1.24187952264809	4.84847743042364e-09	7.88937982958571e-09
KNG1	288.166250129306	2.99889611123562	-6.58632602279468	1.29669256497058e-41	3.48378069122096e-39
LOX	5.91224265694444	63.5469283103896	3.42604500233983	3.63430693565023e-31	2.4684702725849e-30
MIR140	0.806918749583333	5.59412087458256	2.79341610928029	3.59861607778984e-19	9.80998159650037e-19
PLB1	0.253432465972222	0.639511942003711	1.33536994689802	1.04050513803119e-23	3.72732062779173e-23
CDH1	53.0348044027778	18.8283995761225	-1.49402907226871	5.83262330444372e-31	3.8324138994959e-30
IDUA	1.52489675277778	3.5996733270872	1.23915442244777	3.72184315947463e-24	1.36561711071467e-23
ATP5F1A	95.3668315277778	39.8335369758813	-1.25950399788615	1.77578241513565e-34	2.146920939899e-33
NLRP3	0.569211840833333	1.49008710404453	1.38835908840597	2.16861191649231e-20	6.31771519768483e-20
GOT1	84.9506943055556	40.8426931187384	-1.05654773971226	4.68145562496238e-28	2.34363554889421e-27
PLP1	0.269390244111111	0.0625571801725417	-2.1064502166656	1.0020334499722e-19	2.81407303371984e-19
PLAT	26.083855875	7.75401285640074	-1.7501421210944	2.31524766218954e-35	3.35225679471515e-34
PDHB	21.8685500694444	9.71103978849722	-1.17115988739547	3.87072290718649e-37	9.85200841008098e-36
PLAU	72.7867979027778	15.8439919627087	-2.19974092306522	1.84820916747407e-25	7.67864221125825e-25
CYP8B1	5.54565124166667	1.99881559886085	-1.47221150803778	8.42695174333048e-08	1.29455967696144e-07
RBP2	2.03782438708333	0.139397015269017	-3.86975815415237	4.07743622511246e-36	7.3576423823298e-35
ENPP2	23.147985	70.0544909150278	1.59759092471856	4.69389564483835e-11	8.3762654385381e-11
SELP	7.17507969722222	3.31839711366234	-1.11250831220743	5.63712573696757e-21	1.70382125399845e-20
KL	53.4211564027778	18.7003773408163	-1.51434382473348	3.60106819436843e-18	9.22392255718524e-18
PM20D1	1.99623957680556	0.299158411382189	-2.73830334207958	7.73596635516667e-12	1.44556156466716e-11
CDKN2A	0.0635632944444444	1.92783086853432	4.92264077654024	7.20720718504573e-42	2.63862307812813e-39
PMP2	0.144978828791667	0.0274905388831169	-2.39883514670106	3.27521067667972e-26	1.44252448382724e-25
CRYAA	0.203056779041667	0.0300063461372913	-2.75854363412436	2.83391786012257e-23	9.81721115440741e-23
PLA2G2D	0.105916989847222	1.17059790993135	3.46623967622291	2.1133242199359e-19	5.85339972944445e-19
CSF2RB	1.35450628611111	3.54922250927644	1.38973593430772	3.25072900863646e-23	1.11493088551531e-22
POLG2	1.29673565	2.88269861057514	1.15253560473998	2.00621162285728e-26	8.96676470253032e-26
HK2	1.58925874305556	17.0547609044712	3.42374859921801	2.36791855985356e-36	4.69313694895566e-35
SLCO1A2	0.362725052361111	0.0750197572690167	-2.27353389129466	2.65939167325153e-26	1.17989157172884e-25
WNK1	34.2927961111111	12.2515686716141	-1.48493905976606	1.13513307723903e-34	1.42215118174299e-33
UMOD	2746.67219060972	6.62168749137662	-8.69627009804751	1.6880998854747e-42	1.02045638076946e-39
ICAM1	11.3838833611111	29.8352401990724	1.3900246066148	7.81286602267799e-25	3.06680357838237e-24
STAR	0.0242428406944444	0.0543200403320965	1.16392579190675	9.67712288772824e-05	0.000126825382886325
VIM	109.010318888889	639.519921892393	2.55252459505822	4.85949385897593e-37	1.18689456070745e-35
AOX1	36.7537962222222	14.0548876926902	-1.38682134484611	5.09357279380903e-08	7.90517266715676e-08
SULT2A1	0.0181686382777778	0.369390249270872	4.34562358414662	0.00198348592656206	0.00243455277686653
MAPK10	3.52722508472222	1.70749034974026	-1.04665621735276	5.04699755117744e-35	6.77980004374836e-34
HLA-DQB1	14.3584136805556	71.7312595738404	2.32070559534758	4.98348486249603e-30	3.01251659937885e-29
PDX1	0.0214239101111111	0.00572485129499072	-1.90391168833029	5.92723656009014e-09	9.61237961254055e-09
MME	44.2564293472222	13.73022217718	-1.68853208695135	5.23273508186747e-06	7.33918412294405e-06
PIK3CG	0.760539902777778	1.84993969135436	1.28238239113421	1.83804146707573e-14	3.87817126299225e-14
KCNQ1	22.977392625	6.04657698033395	-1.92602454007165	3.13889393154759e-37	8.32539220604885e-36
PRL	0.0772516776111111	0.0167858334378479	-2.20232209273198	1.07188927318994e-07	1.63316210622135e-07
IL2	0.0107780469444444	0.0618405712319109	2.52045787014392	1.10097396428076e-15	2.47872909276618e-15
DIO1	26.5740952961111	1.00842780436735	-4.71984086969506	2.88163206272107e-21	8.83116137852921e-21
CALCA	8.63498916111111	1.19473617125603	-2.85350229796162	2.68580548958544e-38	1.13934696031888e-36
TSHR	0.0460377745694444	0.25186362357885	2.45175276855784	2.01454393855849e-23	7.08018494685237e-23
ACOT11	4.08456297222222	1.04262637985158	-1.96995945784978	1.23652811778872e-36	2.71811362619375e-35
CYP4B1	0.883420444722222	0.298382398517625	-1.5659377866196	6.79962677872765e-18	1.71623147713606e-17
ALOX5AP	3.80942055555556	8.71263290983302	1.19353719070111	2.67316764274662e-15	5.85481826101569e-15
PLA2G5	0.0498944173055556	0.344077578799629	2.78578357817107	4.2881636718598e-26	1.87840213017337e-25
ANGPTL3	11.0228414509722	3.31482081601484	-1.73349337544863	2.96303558594433e-23	1.02351714954477e-22
TFAP2A	2.71270735694444	0.655883323051948	-2.04822232244084	7.16824931965771e-34	7.77256809638222e-33
GPAT3	31.9112881125	5.607160767718	-2.50872450452431	3.30096685646332e-35	4.64054526681878e-34
FGF1	26.4124814208333	1.47940814756957	-4.15812781592302	3.23484744839446e-31	2.21582468278125e-30
GABBR2	0.0301588048055556	0.10832352187384	1.84469538968235	1.13744479064041e-11	2.10270757168846e-11
VWF	18.4555056388889	116.556054907236	2.65890078239392	1.42641462130949e-32	1.26339580744555e-31
HACD1	1.2530445625	0.572055384378479	-1.13121098717608	1.67219115385272e-18	4.38542105207796e-18
BRCA2	0.130868211944444	0.439986618604824	1.74934494009206	2.62829639627268e-32	2.15431209701266e-31
SARDH	4.99621098333333	2.20201059747681	-1.18201298923576	5.11396304132854e-08	7.93172715454292e-08
CD44	7.40546297222222	19.1090518048237	1.36759435589408	2.19317958654205e-18	5.69003030070673e-18
AMT	7.99642444444444	3.81766088458256	-1.06666609469877	2.89397545390151e-28	1.49203254744858e-27
KCNJ1	103.415914045694	1.33879389949907	-6.27138051786827	4.8595778759358e-41	7.83363953600851e-39
BAX	8.61824308333333	20.2585587922078	1.23306584715591	9.00936701831447e-36	1.50238961726099e-34
NOS2	0.594138609722222	1.20480005571429	1.01992229251596	0.00242395606950478	0.00296166032140604
MYH7	0.0689982626944444	0.00979108364564008	-2.81701959014096	1.8070460915187e-37	5.32858225523441e-36
SPARC	157.961689722222	569.455148738404	1.8500075117214	2.03805736327678e-32	1.71708108167361e-31
UROC1	0.0110533831527778	0.0455880287606679	2.04416701941266	1.73546872880045e-09	2.88608210883046e-09
MMP9	0.839206088055556	13.790333499833	4.03848839255585	2.5104107383971e-25	1.03058967155249e-24
FN1	32.8425612777778	113.257630294991	1.78596970213387	6.78314867592306e-22	2.16666492713104e-21
ADH1B	20.4652162291667	3.09612893201113	-2.72463645397721	7.10627387429532e-34	7.74007667930004e-33
CYP24A1	7.11785981569444	2.88470787796846	-1.30301828893279	4.15028764989116e-17	9.98806665967519e-17
PLG	29.1064767058333	3.35272367760668	-3.11793472388627	2.10311918522967e-18	5.47399589869251e-18
HCAR1	1.33583616972222	0.413246465296846	-1.69266869835222	5.59591351971566e-31	3.68689888029222e-30
TRPV1	0.02272415675	0.0635287589499072	1.48318307624919	1.05951281835314e-10	1.85779695052784e-10
ANGPTL4	11.0716999902778	340.825317075696	4.94408384431015	1.5781493580341e-36	3.37696030772253e-35
TM6SF2	0.798655660847222	1.80493363296475	1.17630026390766	1.37141971884518e-05	1.87880616440093e-05
CLCNKB	102.131130227778	8.54066353981818	-3.57993070595933	8.32382604273321e-38	2.83479033398999e-36
SLC25A10	9.41401661944444	4.59609274794063	-1.0344024884704	9.34054900424823e-09	1.50369157738164e-08
PRKCA	8.38253402777778	3.65970181131725	-1.19566033044662	9.8750344650495e-32	7.30208970534853e-31
SIGLEC8	0.134383141222222	2.85105120922078	4.40706988845054	4.56186229967383e-40	3.80364932434873e-38
ACSM4	0.0233334662638889	0.0904410300890538	1.95457678355169	1.05984384992614e-12	2.06336749526683e-12
ADK	11.9399093055556	5.26381431725417	-1.18161137451549	3.16764302297971e-37	8.32539220604885e-36
ALDH1A2	6.18833866666667	1.91134181434137	-1.69496634732645	3.22032329005535e-32	2.59558057178461e-31
SLC6A8	25.8659661666667	81.8876543142857	1.66259088094883	2.94806432171402e-24	1.09164158191493e-23
SLC12A3	73.30503178625	2.99324404047495	-4.61413041859033	9.9110978635268e-38	3.23851819378484e-36
ACSM5	5.29403291763889	10.8298695659555	1.03257679687995	4.06581032943775e-11	7.27154539687905e-11
TLR2	2.40157433055556	7.3918950567718	1.62196381308422	4.18954573253919e-27	1.96705273422908e-26
DSP	27.9828081944444	10.3091231980334	-1.44061911521779	6.59711395955376e-32	5.16240179747605e-31
CSAD	1.59028962222222	4.76867409276438	1.58429865560949	1.24423667905645e-13	2.49880754979942e-13
MOGAT2	0.562337690930556	0.0294816768497217	-4.25354625834496	3.15607254593142e-32	2.56086691814167e-31
HAMP	0.0422622305	0.565979604942486	3.74330925011526	2.84346195109064e-29	1.59154884206879e-28
FOLH1	3.6504001125	7.39666117198516	1.01881958662356	2.72606848661489e-11	4.93755325890247e-11
TNFSF11	0.0556329706805556	0.250587558046382	2.17130273544707	5.89776042690747e-05	7.81841267119642e-05
HAO2	64.6268081305556	12.4016321452152	-2.38160273745849	3.13909771633318e-10	5.39853362595564e-10
PPM1K	5.44646801388889	1.92165267792208	-1.50297335315981	1.99533713316179e-36	4.1236967418677e-35
B2M	435.519101388889	1104.58556103896	1.34269727362974	2.53244382179929e-33	2.44937966444427e-32
BMP6	14.4672775972222	3.28336044155844	-2.13954842574309	2.45670020171034e-19	6.72740780038007e-19
HACD3	33.5541705	12.2043141818182	-1.45910086684517	1.71169809206146e-36	3.59903129269966e-35
MUC1	62.0803163888889	20.4833416100742	-1.59968481732973	2.04541379824225e-31	1.44192727817777e-30
CD4	6.58782829166667	23.2124857309833	1.81702616574986	2.32948949710042e-30	1.44799629922592e-29
ANO5	2.88486040416667	0.697612011849722	-2.04800472330609	9.29860503659727e-34	9.86149194208075e-33
CCND1	36.3207809722222	183.13638155102	2.33405129384847	5.57167108558582e-34	6.23717624303079e-33
UGT1A4	0.003353049125	0.0781327981243043	4.54238275641166	1.3499758090999e-10	2.36026139291653e-10
ALDH1B1	33.7338585694444	14.4825615565863	-1.21988055008778	1.99921539475734e-17	4.89281662401138e-17
LTC4S	0.0259264723194444	0.0576821426920223	1.15369883718649	1.71917505597473e-07	2.58839681528449e-07
CDKN3	0.414006471944444	1.51065429313544	1.86744831769509	1.85037421157009e-31	1.31208353184061e-30
TPO	0.00469948940277778	0.0185357187476809	1.97973213639436	9.09252721786107e-15	1.94908961106277e-14
SLC16A10	1.83797828888889	0.648523138942486	-1.50288976983905	3.01055891356369e-28	1.54227361292309e-27
SLC12A1	255.695862570833	0.835677081532468	-8.25726753064905	4.98564567577303e-42	2.41105824880384e-39
GABRA4	0.054580457375	0.00807230777235621	-2.75733139805708	1.53022506585988e-23	5.40947983808361e-23
UQCRFS1	37.2678284722222	15.4011006437848	-1.27489730113866	1.48440120933923e-35	2.2716975469508e-34
AGXT2	32.33866855125	14.8896398211169	-1.11895142565074	0.00550197842676783	0.00656976979551833
ECI2	30.015659	14.5681669239332	-1.04289598487276	2.67777350513774e-30	1.65597348732047e-29
EPO	0.962355035583333	8.85561511669944	3.20195137927182	9.2572556509346e-09	1.49326512101133e-08
GAPDH	522.868625	1428.52747625232	1.45000837705316	7.24679698314948e-37	1.66883381954814e-35
ALDOB	1633.28465656806	63.1251595305009	-4.69341731354816	3.14513744377736e-20	9.10771537611216e-20
VKORC1	13.3858773055556	29.0475139907236	1.11770300117273	5.19082465465744e-30	3.13002843265878e-29
MIR126	0.357106198611111	2.80270924267161	2.9723970033511	2.10092599608167e-15	4.63084690840973e-15
APOC1	2.67743022916667	88.2067606679035	5.04196835081444	9.5877830731996e-41	1.22117459404394e-38
PEPD	84.3476602916667	23.9005466029685	-1.81930443747934	3.6800638418952e-21	1.12070458056708e-20
CYP4A22	8.16769485586111	2.45905768700557	-1.7318233888049	1.63430768607844e-07	2.46522519334851e-07
ABCC3	4.10335443333333	20.7061695806122	2.33518501547269	1.10128078382519e-31	8.0450058467955e-31
TIMP1	73.3282269444444	291.527335384045	1.99119060471017	5.50770349320105e-26	2.39957244082165e-25
NR3C2	11.1480361944444	2.76216055940631	-2.01292050317085	1.39155153891178e-37	4.31380977062652e-36
PLA2G10	0.0512081022083333	0.13027602609833	1.34712761960605	5.08328925189187e-11	9.05776964707041e-11
FTCD	20.1618414997222	9.05411593104638	-1.15498173026442	7.68915658460989e-05	0.000101486793785954
TYMP	4.30459814861111	33.1317307886827	2.9442631035229	4.68589298299647e-37	1.1561723707026e-35
ACSF2	25.5642681111111	2.72177838849722	-3.23150721294248	4.86304849599665e-30	2.94708051712278e-29
ACP4	0.0226931785972222	0.0700757853914657	1.62665730955492	1.6660885250745e-12	3.21004147699613e-12
ACLY	33.71824625	88.4743442467532	1.39172966281429	1.38821731546265e-30	8.85675321580129e-30
HLA-B	290.843270833333	1113.97210723562	1.93739927907033	1.19563161020469e-39	7.96220149907924e-38
UGT1A7	0.0419733047638889	0.180916484699443	2.10777990578995	0.0426314201561903	0.0482371426942762
MB	0.109955376944444	0.235326234962894	1.09774401067506	0.0186155079636493	0.0215679435822252
IFNG	0.0335487354166667	0.770130504860853	4.52077265116883	6.90012736879709e-30	4.10948472358408e-29
HPGD	10.9387647361111	2.5489963868256	-2.10144859700932	1.99476575514516e-29	1.13490437551553e-28
NAT2	0.9006927625	0.270082496944341	-1.73763492163381	3.30021220135153e-29	1.83868965503871e-28
NR1I3	1.19247016152778	0.217708335213358	-2.45348461805096	2.62829639627268e-32	2.15431209701266e-31
CA2	150.987503194444	57.104563393321	-1.40275120142846	1.74923233356579e-32	1.51058706520074e-31
CYP17A1	13.6073875666667	3.80380589077737	-1.83887458352206	2.60612695607734e-32	2.15431209701266e-31
AKR1C2	3.01228166111111	1.2516708035807	-1.26700149912505	0.000733586820154602	0.000923379974562118
GABRA2	2.31922094166667	0.083128468590167	-4.80215382116381	2.3270695395219e-40	2.31484079276365e-38
GK	9.87483969027778	3.71111597217069	-1.41190424154503	1.11371315876512e-08	1.78459802378665e-08
CYP21A2	0.115831796902778	0.658639804955473	2.50745836310519	3.11604772429097e-22	1.01681557318969e-21
BHMT	162.928169819444	71.6840026673098	-1.1845129618396	0.00694843273787562	0.00825617216716622
GABRD	0.240042364194444	8.69710045103896	5.17917354790473	1.66719516997693e-40	1.86603989197228e-38
GAD2	0.00148172959722222	0.0176495664044527	3.57427864388697	2.20083784182058e-12	4.21681925635671e-12
TYMS	2.85399646944444	12.3762017938776	2.1165131699914	1.42891125301459e-36	3.11270937818854e-35
PLIN2	26.3727801388889	208.070086975881	2.97994800323136	2.62692668536015e-31	1.82526112793128e-30
HMGCS2	108.922570597222	17.5167148375696	-2.63649879983376	2.58334445875156e-31	1.80015184474388e-30
SLC7A11	0.114650648055556	0.388249871831169	1.75974093866651	1.52133056971428e-25	6.37535986980393e-25
CYP27B1	5.7991863875	0.492092381669759	-3.5588494209801	2.10316962903235e-19	5.83195431536723e-19
PRKAG3	0.00429836794444444	0.0198136315046382	2.20463243689035	2.19769760345712e-07	3.2924614654023e-07
UGT1A3	0.008093478	0.121706259599258	3.91049975705438	3.1344520790358e-22	1.0214427395025e-21
BDNF	0.143576145833333	0.633485553280148	2.14149564345669	5.4464543124669e-13	1.07331104543969e-12
GM2A	10.9766470277778	28.0874867792208	1.35549011031499	5.9710320118994e-36	1.04622865251976e-34
SCD5	30.3036683888889	9.37961127513915	-1.6918924100699	2.97651314086807e-31	2.04466158369858e-30
SELE	3.96314370972222	1.12518663620594	-1.81648095956951	1.93189605206673e-14	4.0655567048715e-14
CROT	8.55626779166667	3.56353155658627	-1.26367393617268	2.53609035530971e-39	1.39369692707702e-37
PLA2G1B	0.283904362916667	0.642088249907236	1.17736657796667	2.03872192070003e-05	2.76015095422882e-05
HP	0.154782279972222	22.0717820411837	7.15581898897826	0.000889274783561455	0.00111644155070176
TGFB1	14.8416902916667	43.8010826827458	1.56131112396373	8.27860416717233e-32	6.27513005524222e-31
PHGDH	15.5559931666667	6.07691975680891	-1.35605835921238	6.45461596692636e-26	2.79199667406582e-25
TNFRSF11B	30.3956718611111	13.7758867685343	-1.14172071863428	4.21447141794716e-21	1.27861880659928e-20
HLA-DRB1	205.239070972222	640.005786437848	1.64077954870013	4.50079860313723e-28	2.27201065185508e-27
ABCG8	0.245624466277778	0.09423060116141	-1.38218671972353	2.17497982201003e-23	7.61085558555753e-23
PLA2G7	0.377565883194444	4.70206936716141	3.63849550851069	1.20343776217061e-36	2.66964450360416e-35
SLC1A4	1.44033852222222	5.58899987884972	1.95618221613383	2.02814841395333e-38	8.75725511596277e-37
TTN	0.0434734925	0.167684731530612	1.94754342465344	3.85877107306909e-19	1.04955100727571e-18
SOD2	39.5275797222222	90.1093372226345	1.1888169858397	4.61257255430395e-15	9.99390720099189e-15
ACSM3	9.62363381944444	3.67231488100186	-1.38989198152044	4.5671270477061e-29	2.52130438387063e-28
L2HGDH	4.62586634166667	1.8036370716141	-1.35881451352471	1.76216159868714e-30	1.11250828867507e-29
SLC25A15	4.44928326388889	2.08001839350649	-1.09697666459658	1.29895680645633e-32	1.1589954088603e-31
UGT1A10	0.0665996915277778	0.467911281320965	2.81264761219186	0.00114798489868715	0.0014315768360111
UGT2B7	235.844196527778	102.770751151336	-1.19840437274781	0.0222768789115789	0.0257483237132877
EGF	74.5025350461111	1.58991909832096	-5.55026425381236	3.87520674580667e-38	1.53610654284599e-36
DEGS1	24.5456143055556	58.2849607773655	1.24765840034676	3.85202847269358e-31	2.60173319747851e-30
LDHA	90.0179563888889	283.868538682746	1.65693824541259	7.70766185853585e-35	9.86091342536491e-34
HSD11B2	206.4807	27.0071663220965	-2.93459275675983	4.49177464806833e-38	1.67094016908142e-36
SHBG	0.9623819825	0.206551441231911	-2.22010850618517	5.83845262463902e-27	2.72011145402257e-26
MMP1	2.86509855847222	6.06695686144341	1.0823882851698	0.00138925427389641	0.00172444396010345
VEGFA	10.7903161944444	125.71551777551	3.5423536941096	2.71264832911637e-37	7.62695774395742e-36
SLC1A3	0.576084400277778	3.95232138890538	2.77834816970239	3.19319861205626e-32	2.58232583409767e-31
FBP1	122.671715	25.5075582191095	-2.26580593356928	4.77034640294172e-26	2.08207537947889e-25
VCAM1	29.0877245	103.631857634879	1.83298522684069	8.22908823537494e-22	2.62159886075581e-21
SUCLA2	26.78668	13.2996736697588	-1.01012493429553	2.86055956567226e-36	5.40377580452775e-35
GLYCTK	7.93147918194444	3.87584521391466	-1.03307899025526	4.80780831963613e-06	6.76281589114611e-06
C3	22.9980719375	235.746739340816	3.35765299502897	2.3436112345578e-33	2.30359835982145e-32
IDH2	133.58927	61.1390909554731	-1.12763712717954	7.6775397844341e-26	3.29154099268824e-25
GH1	0.008558752	0.0303713251261596	1.82723750630487	1.76390276207758e-08	2.79679795324825e-08
FDFT1	23.1909418055556	11.3944864137291	-1.02522551120326	1.12699488598416e-37	3.58562320303908e-36
PIPOX	26.8758039725	3.5733864954731	-2.91094404408867	8.49627467558609e-10	1.43664280878092e-09
ERBB2	35.6378949166667	12.9156529346939	-1.4642915423436	2.7879314317091e-37	7.64380978044423e-36
CCK	0.052009139875	0.0144910455324675	-1.84360348945162	4.06081519389791e-11	7.26798751950048e-11
APOC2	0.0881982342222222	0.442778634588126	2.32776393176195	8.95659645639992e-16	2.02591676628391e-15
ACAA1	20.1838089444444	6.79900094248609	-1.56980378042649	7.7403025348241e-32	5.94160366006498e-31
ALOX15B	0.0781002282916667	1.51128947904453	4.27430945145238	2.52010602651845e-34	3.00178146409932e-33
TF	0.247983322847222	4.3573766267384	4.13514481080885	1.8759819567564e-06	2.7032922356597e-06
IGFBP3	50.7255045833333	562.292807395176	3.47053837654019	2.15648700766523e-35	3.14119613526176e-34
EGFR	10.2383024583333	28.3987468059369	1.47185073522508	8.44143266104139e-24	3.03740835928543e-23
SREBF2	28.6164919444444	11.9317155510204	-1.26204533522219	1.41976896922402e-35	2.18662507489406e-34
GABBR1	1.15088780555556	2.5800042296846	1.16462623180414	2.15178048396843e-07	3.22767072595264e-07
ADA	1.03473472638889	4.73986325602968	2.1955844850474	5.15214282069191e-34	5.84877058236293e-33
CP	5.26941830972222	67.0323431909926	3.66914174887404	1.14611736025766e-24	4.45548517219135e-24
LPA	0.16509379575	0.0391390765640074	-2.07660428161885	6.62188415950671e-14	1.35692507607519e-13
CEL	3.98208512805556	0.537627863139147	-2.88884424859402	5.22812244363407e-35	6.98430943022496e-34
ABCB4	0.195752971388889	0.864833786975881	2.14338868004624	2.19317958654205e-18	5.69003030070673e-18
SLC4A1	48.75201999625	4.20631119296289	-3.53483450371598	5.81430777332667e-38	2.0674994405741e-36
MYC	12.3971753472222	35.5352638792208	1.51923996749689	3.09254151696474e-23	1.0652087447323e-22
ACAD8	7.28976025	3.498253483859	-1.05923653621455	3.2735856373302e-36	6.08886928543417e-35
CTH	5.55429970277778	1.53365612994434	-1.8566299812381	1.53906289261996e-37	4.65181759294383e-36
NR1I2	0.0376915374027778	0.103592760955473	1.45861064375768	3.98973313656426e-10	6.81779132453172e-10
ABCB1	22.4178195833333	6.98694054428571	-1.6819131958655	5.76172526622606e-35	7.49024284609388e-34
CAV1	14.6949154027778	67.8271297289425	2.20654538937367	5.36885420047591e-35	7.09392866489112e-34
HMOX1	24.8709688263889	128.401411051206	2.36812644420405	1.97003462617384e-32	1.67730412890435e-31
SUOX	15.4041757777778	7.44006876623377	-1.04993363011515	6.43402953220514e-38	2.2225025022578e-36
UGT1A8	0.0909101732777778	0.299302478434137	1.71909057245569	0.0299401557821578	0.0342618536115748
CYP26A1	0.0236568338055556	0.0906821692894249	1.93856190499153	0.0131172686197981	0.0153224905906627
MTOR	9.44833815277778	4.22955075751391	-1.15955616384689	8.30263748812921e-37	1.89394126851853e-35
AFP	0.737101729888889	0.147390728363636	-2.32221796992197	4.05359764800125e-09	6.61376458358099e-09
GPD1	42.524701825	13.816768744731	-1.6218808603781	3.8796773829935e-05	5.17432979154897e-05
ENPP1	2.86009312361111	1.35530234855288	-1.07744738930846	5.49998963924047e-23	1.86521387765546e-22
ATP8B1	10.2186605694444	4.33996668367347	-1.23545023185917	7.04381818208385e-28	3.49732081402028e-27
SLC6A3	0.593973176972222	42.6220568392931	6.16505862327921	1.96171239168329e-31	1.38696507692696e-30
SLC34A1	38.7089288544167	1.96146543146568	-4.30266257128087	3.34942801107858e-14	6.96381507376441e-14
SCARB1	2.45012435833333	34.5673391623377	3.81848267420203	1.21836830217507e-39	7.96220149907924e-38
PCK2	50.9118255555556	10.9564350181818	-2.2162223439664	1.11009194000951e-09	1.86144404364979e-09
AGXT	3.63291712731944	0.822009875974026	-2.14390082366374	1.16091979451434e-12	2.25470205874351e-12
SUCLG1	64.3023305555556	19.3385368423006	-1.73339238279496	1.46816242376503e-36	3.16965780416415e-35
ACY1	8.58737030833333	1.96862489684601	-2.12502816033016	2.07584039300756e-14	4.34955118742832e-14
EPHX2	37.34381275	14.8586698439332	-1.32956426136352	1.69611685092437e-26	7.62306792850395e-26
ALDH4A1	68.4459169305556	16.6349860764378	-2.04074382291061	5.93125215325155e-19	1.59707880919401e-18
BCAT1	0.887504931944444	2.40235740333952	1.43662375770642	1.69445176288828e-17	4.16380524660962e-17
CYP4F3	5.65535778419444	1.22501647873098	-2.20681714242239	3.06118320569643e-11	5.51971736866068e-11
SERPINA1	106.314487361111	333.446595950464	1.64911751637926	7.83190140021062e-14	1.59541175953743e-13
CSF2RA	0.940421502777778	3.65418079276438	1.95816858216058	1.91303691325159e-30	1.20148656006295e-29
CASR	24.7516358095833	0.537988906074211	-5.52380364119345	1.69780304480522e-40	1.86603989197228e-38
ACSBG2	0.302074301611111	0.0931660021966605	-1.69702796185989	1.48100009678276e-08	2.35906339527056e-08
CYP2J2	1.43727042638889	52.210735341744	5.18294303841181	1.1676989571057e-30	7.50929808053612e-30
ACADSB	31.3301484305556	8.13348979406308	-1.94560520478761	2.11851729249033e-35	3.10459079590401e-34
GOT2	55.5374493055556	25.7651554842301	-1.1080396206407	5.41645781020549e-35	7.117932057107e-34
PCK1	149.291305611111	22.3371342405547	-2.74061413745371	3.76072959606865e-19	1.02403650487545e-18
F2	0.225922260625	2.4790494901577	3.45588873794034	3.47095907905075e-12	6.59291363169263e-12
MCCC1	16.6754245277778	8.0255075825603	-1.05505894526598	4.18569856720399e-31	2.78815954145985e-30
GLDC	16.8854762222222	3.38102942935993	-2.32024838935288	2.36791855985356e-36	4.69313694895566e-35
GCH1	8.12342995833333	3.89354355992579	-1.06100523877383	4.83273077987408e-20	1.38454301252791e-19
HIBCH	12.2778608194444	5.34609403413729	-1.19950210186862	3.47353509035615e-20	1.00107364105854e-19
SLC25A4	27.3705238611111	12.1226598664193	-1.17491676832262	7.23677063088394e-32	5.62653099211491e-31
GAREM2	0.719129523611111	1.69732231816327	1.2389370104646	3.51980378324843e-20	1.01320066046366e-19
CYP3A5	1.20885824166667	5.41224833124304	2.16258296129415	1.16887798881089e-21	3.67535367613099e-21
SLC51B	8.01626027777778	2.83617725632653	-1.49898165034906	8.25107748926176e-06	1.14398539960063e-05
CPT1B	0.184735431111111	0.680381836994434	1.88088403549213	2.94404337438368e-10	5.06668817029163e-10
RARRES2	42.7562327361111	127.452188618367	1.57574950013993	9.09379420981482e-21	2.71131866822839e-20
GPBAR1	1.86928574722222	0.574612455380334	-1.7018259522533	7.98179811055098e-06	1.10792123027051e-05
GATM	209.625316444444	49.7876089024119	-2.07395432627322	4.08568983852102e-08	6.37779085186819e-08
ARG1	0.0564020441388889	0.28150571435436	2.31934485298014	1.47104638131321e-12	2.84104644569915e-12
ALAD	26.2169847222222	11.2036723183673	-1.22653007368009	1.69078840698422e-32	1.46534995271966e-31
IL10	0.200087058888889	0.505539590333952	1.33719621786937	3.56300869107568e-12	6.75714118825176e-12
OAT	33.6108173611111	14.8216581113173	-1.18121877492373	1.10934854284975e-36	2.48370812649138e-35
AUH	23.5245860555556	10.7868713376623	-1.12489285603543	2.03805736327678e-32	1.71708108167361e-31
BGLAP	0.124504329708333	0.631912615899815	2.3435291552652	8.76351007965659e-21	2.62254546690713e-20
LIPG	2.43258505416667	0.981768137254174	-1.30903599832565	2.55064433572863e-23	8.87404029322565e-23
NR1H3	4.20428854166667	8.7231729432282	1.05299130711817	5.40672310793492e-30	3.25210360074294e-29
SERPINE1	26.7196502388889	121.935313509833	2.1901429751741	1.69072592628191e-15	3.75061953188042e-15
HIF1A	77.6149331944444	33.7289689499072	-1.20234603741023	6.60231946270513e-24	2.38630918696876e-23
CYP4F2	12.5727772300139	0.401398870497217	-4.96912299791617	4.28187755244411e-17	1.02816086611816e-16
ACE	2.37284129444444	5.40297799528757	1.18713919603518	1.18285823646805e-15	2.65813310016705e-15
GFAP	0.145218033333333	0.371593389320965	1.35550421637952	0.0356582987298707	0.0406131730234703
CNR1	0.120202125222222	0.394957520899814	1.71623509089246	2.01926982013055e-14	4.23836321621152e-14
ACAT1	65.9187027638889	28.6422375306122	-1.20254365123254	4.68145562496238e-28	2.34363554889421e-27
CYP1B1	23.1273646111111	10.3241543213358	-1.16357726710241	1.52323512933295e-23	5.39265379608649e-23
MT-TL1	8.94571152222222	4.30451975974026	-1.05534394548673	1.47641605462542e-13	2.95527650669227e-13
ABCG2	2.1851075875	4.44783045250464	1.02539747978133	3.1882918130687e-06	4.55093837308153e-06
FADS6	0.319966054694444	0.159178206074212	-1.00727603479939	6.14672801204784e-11	1.09044668621656e-10
DAO	12.5542644823472	1.38228534148052	-3.18305014452556	1.1604341818923e-11	2.14356749565743e-11
TH	0.0544384892777778	0.0124850690760668	-2.12442322789672	1.02169273035178e-24	3.98460164837194e-24
ACSL6	0.781896950416667	0.181689791363636	-2.10550112014895	9.21843928802886e-34	9.86149194208075e-33
ALDH6A1	74.5745151944444	9.60647486697588	-2.95660366298727	7.95499432913873e-34	8.58713227136493e-33
PCSK9	0.122465757472222	0.0451613923617811	-1.43921654374873	2.34784022128091e-24	8.7474231973147e-24
FAS	4.33916701388889	10.1310421443414	1.22329256523782	1.31788792765951e-26	5.96751499827846e-26
SLC2A1	16.1421025138889	63.5368224003711	1.97676443754677	6.95887071332239e-30	4.134287318136e-29
RETN	0.0803803305555556	0.512194118571429	2.67177627138381	1.361836737335e-19	3.79368805400464e-19
SLC16A1	4.25201537638889	18.2555047640074	2.10211284063689	1.05796959605412e-35	1.69415263791978e-34
PDHA1	38.4897648611111	17.0247687384045	-1.1768396565238	1.80533740584221e-35	2.67810174682605e-34
ALOX12	0.424398490277778	1.02593039829314	1.27344142894992	2.06115071644897e-24	7.71495732565574e-24
PLA2G6	0.954664944444444	2.34031957716141	1.29363915803823	3.8382955755642e-11	6.89012524254954e-11
ECHS1	227.519216805556	91.8425381447124	-1.30875398610624	2.95771624360558e-25	1.20602999612787e-24
CYP2B6	4.55381090694444	0.187378102215213	-4.60305011744127	1.69953919454334e-36	3.59903129269966e-35
CAT	123.528948611111	51.0784320278293	-1.27406302843819	2.07730096990202e-33	2.07558419224094e-32
ASS1	292.427508888889	46.3876654330983	-2.65626588699502	2.31740558479245e-15	5.10335765394184e-15
SLC27A3	2.44206214861111	6.89897339183673	1.49828178000624	8.14064150138632e-32	6.20948616730351e-31
HMGCR	11.052227	5.44109287755102	-1.02236873884015	4.56107984656165e-34	5.2768856789407e-33
CYP2A6	0.0196723422777778	0.837936339011132	5.4125999947076	6.47827466258877e-07	9.51668780931935e-07
PLA2G4A	6.51738892083333	2.15661786233766	-1.59552352575409	8.21629803746845e-26	3.51007220045914e-25
VDR	10.8537089027778	3.35995217235622	-1.69167551908465	2.79867929696376e-23	9.70904812060025e-23
PCCA	19.6794232638889	7.33179195491651	-1.42445018685452	1.56628389863741e-32	1.37220089380625e-31
UGT1A1	0.0193769019444444	0.120128430473098	2.63216779968883	7.30899235388163e-17	1.73436148299174e-16
IRS1	5.10921420833333	2.45588087862709	-1.05686083812821	3.35669317643014e-25	1.35954507547874e-24
DBT	8.21647638888889	2.86889887717996	-1.51802271416392	1.13857981143515e-40	1.3765429920251e-38
PC	13.1482738611111	5.07487219536178	-1.37343001596448	6.36311942156961e-15	1.37130327641313e-14
ABCA1	3.70862233333333	11.2231736014842	1.59752542375662	2.80797114405735e-31	1.93990692180876e-30
LCAT	1.37004946805556	4.80594079441558	1.81059089047839	4.19984953741416e-23	1.43031495513626e-22
SLC27A6	0.0349649289861111	0.00798464011502783	-2.13060928623877	3.97567274187906e-22	1.285184049447e-21
LDLR	6.40384976805556	2.57684418719852	-1.31333415807391	9.72543309923261e-21	2.88895543414551e-20
CYP2C8	0.410565795694444	1.53844577685343	1.90578824979583	6.33745683235854e-11	1.12181336900754e-10
CYP4A11	60.4489746877778	20.9747067035881	-1.52706723213055	2.57289171144445e-07	3.83554387069832e-07
ALDH5A1	13.0155959027778	6.34524370148423	-1.03649388547651	4.3028527253985e-30	2.62734795202363e-29
PTGS2	5.72714440138889	2.50584540040816	-1.19251856982713	2.04171370535287e-14	4.28175519474696e-14
SLC10A1	0.0194268912222222	0.168367840987013	3.11548964548125	8.91534669068063e-07	1.3033439116122e-06
PPARGC1A	14.4310327638889	4.33416574945826	-1.73534831879129	4.6009668873676e-34	5.29768473031184e-33
CETP	2.25756038333333	5.43234750909091	1.26681119599978	2.15213452514782e-18	5.59554976538433e-18
HSD3B7	6.77791004166667	31.0818630076067	2.19716058544943	9.71067196907768e-32	7.20257816602142e-31
PCCB	12.7109981388889	3.96418079907236	-1.68098265546697	7.18135425969996e-37	1.66883381954814e-35
RARA	7.26233865277778	15.1948399538033	1.06507536747226	8.71079869735998e-27	4.01194500004123e-26
ELOVL3	0.387246070277778	0.13736500848423	-1.49523605109798	2.12151402620156e-24	7.92862583517059e-24
HPD	114.439513802778	3.97733600320965	-4.84663901786583	1.38745194327124e-24	5.31673343713131e-24
ACSL4	37.34497875	13.0919168181818	-1.51223793619406	2.99188639196974e-38	1.24730711996256e-36
FFAR3	0.00695103138888889	0.0322668291187384	2.21475284540284	1.69177734769948e-09	2.81535968805048e-09
CYP1A1	0.936148460388889	0.110894701489796	-3.07754690404618	4.58010153005943e-28	2.30722614576744e-27
CRP	0.039230023375	4.08362622138404	6.70174881559704	5.52735665439778e-10	9.39223358421211e-10
ALOX5	2.98066723472222	12.6033022046382	2.08009456009804	3.04714262518639e-25	1.24040250297991e-24
CBS	0.0556010486527778	0.0260339864564007	-1.09471585141614	3.51394411775266e-15	7.66851703675626e-15
SLC7A7	32.9021056555556	15.2820453608534	-1.10634226820015	0.0167785678311179	0.0194769932864345
PAH	37.2433902229167	5.44553565176252	-2.77383853357309	5.88400372944738e-12	1.10120411704036e-11
ACOX2	11.1808799361111	3.17312538886827	-1.81705729598923	5.28900825340295e-11	9.40354555641789e-11
SLC27A4	15.7410395555556	7.66265349628943	-1.03861484725925	1.57615610394742e-33	1.60807825288813e-32
MTTP	2.23048240416667	0.655611940714286	-1.7664417313084	7.28108312551795e-26	3.13826363591843e-25
FADS3	2.14189498194444	5.34085658923933	1.31818340017354	5.27563926008775e-29	2.89262941743587e-28
ABCB11	0.00277124120833333	0.0237186157142857	3.0974156192522	0.000492256480841201	0.000624161599724187
INSR	15.2511253472222	38.0406436011132	1.31862595512004	2.4917552743249e-25	1.02467079138055e-24
FFAR2	0.0753540404166667	0.264411351539889	1.8110273400052	1.24214477048928e-20	3.6717677934512e-20
PHYH	37.2063555694444	16.6841410426716	-1.15707166926925	1.15624992683949e-19	3.2434017669349e-19
FFAR4	0.0682188695972222	0.476398207996289	2.80392523195386	6.91146852018528e-31	4.52897855875556e-30
GCDH	8.15233002777778	3.993787816141	-1.02945477014913	1.44461600225357e-26	6.52912428682081e-26
HADH	52.3334279166667	15.4898121038961	-1.75641311679273	6.35364128965879e-40	4.80097019949842e-38
FABP7	1.38705752466667	84.1942787907087	5.92362267582402	5.26751132914321e-37	1.26107350434339e-35
BCKDHB	10.6194015833333	4.4314529877551	-1.26085075747918	1.09640249708466e-35	1.73274590715733e-34
ELOVL2	0.148109132777778	1.40043038483488	3.24113776041118	3.8841707646452e-31	2.61613507212036e-30
AKR1D1	0.00970284555555556	0.115109890480519	3.56846007908953	4.2740111166471e-06	6.05422312832612e-06
PNPLA3	1.08314321879167	0.38105255893692	-1.5071621073135	0.00280905889776167	0.00341150397528263
CD36	3.56198057083333	16.4489813990724	2.20724669577874	2.55064433572863e-23	8.87404029322565e-23
SCD	11.1617054861111	90.0177986643785	3.01165279993729	3.02108499836924e-35	4.2719201906765e-34
CYP3A4	0.696882699888889	0.275412892792208	-1.33931974305964	1.47257056110257e-05	2.01168113940453e-05
FABP6	0.390912925277778	19.459778016141	5.63750415553293	1.5003082366944e-38	6.71804688208715e-37
CYP2D6	0.186867522916667	0.527322534749536	1.49666979630011	1.6547315449213e-06	2.39302683948547e-06
FA2H	3.16983480472222	0.862583380430427	-1.87767183181968	3.63430693565023e-31	2.4684702725849e-30
FABP5	1.39003023194444	5.11048282393321	1.87834333869254	3.52534685090722e-28	1.79081695073396e-27
BAAT	0.092684061375	4.41763767736178	5.57481002353995	2.54676541748439e-11	4.61971401311122e-11
ALB	54.8064589826389	21.5217055756809	-1.34855351120596	5.0324145482979e-16	1.15779052119737e-15
LPL	18.1994800111111	7.88252081020408	-1.2071682520525	2.99129683571096e-09	4.91369276409586e-09
ABCD1	3.26384913888889	6.66130529814471	1.02923052958853	1.61875805348106e-31	1.1580346074903e-30
PPARA	8.63770227777778	4.29682762560297	-1.00737568878177	5.64332753712813e-25	2.23697803029112e-24
DDC	63.7014956597222	20.8750385329221	-1.60954838555641	1.79738460174045e-05	2.44161571180248e-05
FABP1	26.4093849077778	1.12621021563822	-4.55150265297841	3.0569854863114e-18	7.86360734670316e-18
LIPA	19.7920309722222	44.8758243283859	1.18101877710643	1.51234031071802e-23	5.36193382890934e-23
ACADM	47.14106	17.0471565714286	-1.46745307804194	2.02426917820635e-33	2.03098874394313e-32
