# Supplementary material for: Identification and validation of fatty acid metabolism-related lncRNA signatures as a novel prognostic model for clear cell renal cell carcinoma
Source: Sci Rep. 2023 Apr 29;13:7043. doi: 10.1038/s41598-023-34027-9 (PMC10148808; doi:10.1038/s41598-023-34027-9)
Supplement: Supplementary file 3 — Supplementary Information 3. [file 41598_2023_34027_MOESM3_ESM.xls]

## Sheet: Sheet1
WNT5A
FOXM1
MDK
SPHK1
RAD54L
EIF4A1
CDH13
KCNK9
AQP4
GJC2
MMP7
ALPI
PLA1A
B4GALNT1
VCAN
SCG5
COL3A1
LGALS4
CA1
FGF7
CCND2
TRIB1
MIR378A
HRH1
ATF3
PECAM1
AGMO
AQP9
CES3
DNM1
MIR25
AGER
GPX2
NR4A2
PFKFB3
DGKI
ADORA1
SERPINF2
MYOT
MIR146B
COL1A2
DGKH
SERPINF1
ORM1
GJB2
MALAT1
MIR23A
MTHFD2
PIEZO2
SNAP25
CXCL12
TFF1
SLC8A1
SLC16A6
ALDH1L2
ATP1A3
SOD3
GDF15
SLC10A6
IGF2BP2
SCN9A
IBSP
MIRLET7D
TNXB
SLC5A4
NGFR
PLK1
BCO1
SPINK1
KDR
LRRK2
LPIN3
LAMA2
MOGAT3
ACAN
HSD17B3
PLCB4
LGALS3
MMP13
CHKB
SLC6A1
DES
SCN4A
CD22
SLC22A4
S100A9
GNRH1
APOD
BIRC5
KCNMA1
KAT2A
PYCR1
ABCG1
S100A8
HMMR
CIDEC
CH25H
HRH2
PTHLH
CHIT1
ACHE
MIF
MET
SLC5A8
SLC5A1
SLPI
TFR2
MIR221
LCN2
NTS
PLA2G4C
ANGPTL8
ACAD11
KCNJ5
AGT
FGFR2
MIR140
ENPP2
SELP
POLG2
AOX1
NOS2
MMP9
FN1
CYP24A1
TM6SF2
SLC6A8
CSAD
FOLH1
CDKN3
EPO
MIR126
AKR1C2
CYP21A2
SELE
PLA2G1B
HP
PHGDH
TNFRSF11B
UGT1A10
MMP1
TF
EGFR
GABBR1
ABCB4
UGT1A8
ENPP1
BCAT1
SERPINA1
F2
GCH1
GAREM2
CYP3A5
CPT1B
RARRES2
LIPG
ACE
CYP1B1
MT-TL1
ABCG2
PLA2G6
LCAT
CYP2C8
PTGS2
CETP
CRP
SLC7A7
ELOVL2
CD36
BAAT
LPL
