# Supplementary material for: Identification and validation of fatty acid metabolism-related lncRNA signatures as a novel prognostic model for clear cell renal cell carcinoma
Source: Sci Rep. 2023 Apr 29;13:7043. doi: 10.1038/s41598-023-34027-9 (PMC10148808; doi:10.1038/s41598-023-34027-9)
Supplement: Supplementary file 4 — Supplementary Information 4. [file 41598_2023_34027_MOESM4_ESM.xls]

gene	KM	B	SE	HR	HR.95L	HR.95H	pvalue
AC068152.1	0.00896456384500788	-0.432352653910257	0.128545779095248	0.648980470824529	0.504444350608392	0.834929860952279	0.000769848598334288
COLCA1	0.00521197269688223	-0.192955685661989	0.0951285752769669	0.824518511321549	0.684268929323651	0.993514021137661	0.0425227810494784
AC127024.5	2.18831712558432e-05	0.288760006063926	0.0666102653383314	1.33477135305518	1.17140781364663	1.52091743300784	1.45715306754324e-05
AC004812.2	0.00628596684369032	0.387024127625646	0.120322266798394	1.47259202099352	1.16322557947435	1.86423622258524	0.00129736135368222
MAPKAPK5-AS1	0.001101599999634	0.0830406797176258	0.0310287209452283	1.08658600966124	1.02247433070901	1.1547176500488	0.00744506194265873
AL390728.6	0.0032830081612546	0.0611662176223866	0.0134786429069604	1.06307560140141	1.03535934838339	1.09153381003373	5.67875417092804e-06
Z69706.1	0.0265985086234388	0.256793082712804	0.0774432241372915	1.2927776010483	1.11071855480512	1.50467813699703	0.000913523259969963
AC073611.1	6.87545248512222e-08	0.18983545002558	0.0336364368058	1.20905063203723	1.13191313992047	1.29144488147946	1.66391096793872e-08
TPT1-AS1	0.0117500465703397	0.230362397173371	0.0786901879949382	1.25905620567251	1.07910550599129	1.46901532819652	0.00341742745548081
AC092535.4	6.01208951622745e-07	0.0296958881643324	0.00833643479193789	1.03014120817908	1.01344637642698	1.04711105932412	0.000367786913148372
AC093673.1	0.000137092268046479	0.0451940110856569	0.0101166587751799	1.04623082059712	1.0256901716986	1.06718282008553	7.92180826993035e-06
AC016957.2	0.0229816487785033	0.562356151310729	0.120931619749539	1.75480221280561	1.38449372598724	2.22415656226372	3.31614180047768e-06
DLGAP1-AS1	0.0201078897679975	0.121042262809298	0.0295263805045742	1.12867261223474	1.06520963527701	1.19591658150699	4.14112384896192e-05
AC003984.1	0.00176856780076062	-0.238175602586211	0.0814108154357765	0.788064292814659	0.671838114318335	0.924397286152183	0.003437910220784
AC018645.2	0.000961560161273689	0.091225522216594	0.0220557894514988	1.09551604060723	1.04916747554594	1.14391212385156	3.53218431601856e-05
AL031186.1	0.00119518684265285	0.469095912511292	0.113459061780864	1.59854831218523	1.27982101701985	1.99665161956831	3.55736149804793e-05
NDUFV2-AS1	0.0362086938166654	0.464482780668968	0.134543816450748	1.59119098128113	1.22235795829538	2.07131529821362	0.000555872802840375
PRRT3-AS1	0.0465856428428794	0.245383055029833	0.0970685491639667	1.27811080622053	1.05668029291058	1.54594274534836	0.0114735348586439
AL022328.3	1.94366730466022e-05	0.624153996529887	0.121761371606422	1.86666608325296	1.47035827189556	2.36979131750989	2.95895442462906e-07
HLA-DQB1-AS1	0.0424955243619091	0.0324734145401874	0.0121762677581091	1.03300642982799	1.00864552681859	1.05795569969139	0.00765446064128963
EGOT	0.0128511477683716	-0.0827034634181159	0.025081011923927	0.920624105472508	0.876462513892342	0.96701083063224	0.000975659272415121
AL022323.1	1.90863740601177e-06	-0.876804118745433	0.22297116369342	0.416110629097269	0.268791425727924	0.644172540767683	8.41140328498289e-05
INE1	0.000166958412273099	0.321425336420682	0.0669089241673827	1.37909203423456	1.20959580071779	1.57233915474956	1.55586488805036e-06
FMR1-IT1	0.00500179206071272	0.321157699951894	0.107869559741904	1.37872298829966	1.11598480450288	1.70331806561893	0.00290819886690089
AC244197.2	2.09935840209674e-05	0.310099111734285	0.0603380257538314	1.36356025225658	1.2114751561261	1.53473767260689	2.75669093195982e-07
MAFG-DT	3.06113727650548e-05	0.116622416371491	0.0538735159244162	1.12369506071983	1.01109334528917	1.24883681152605	0.0304072300423907
AC015982.1	0.00132887743406862	0.394052525598443	0.117512035814128	1.48297844095916	1.17789997134189	1.86707284986537	0.000798555360814156
LINC01060	7.8124154840653e-05	-0.433899033106765	0.14284766352191	0.647977676475497	0.489742611330738	0.857338241550376	0.00238553531773415
DLGAP1-AS2	4.26639834572029e-11	0.485349877739472	0.0511487739616949	1.62474337094766	1.46976147088639	1.79606764344308	2.33297841534118e-21
AC008105.3	0.000205105993794086	0.306359958052169	0.0541689943318961	1.35847121120114	1.22163567754519	1.51063370658151	1.55272833754848e-08
LINC00886	0.0326154060074332	-0.413250540057372	0.141383243205492	0.66149653068619	0.501397236541686	0.872716537346703	0.00346776383389144
AL133355.1	0.000420535546935774	-0.477251138107156	0.112321209902577	0.620486681873842	0.497879766311707	0.773286541115977	2.14741278513375e-05
DGCR10	0.0444028417350609	0.116368318986737	0.0347708262160717	1.12340956901652	1.04940018849331	1.20263849158431	0.000817729188741951
AC079684.1	0.00243156526174693	0.162485798596755	0.0799884640854008	1.17643161135036	1.00572763031999	1.37610948974729	0.0422179412643352
AC005840.4	0.0201934064769564	0.269910181937114	0.0672995488342325	1.3098467975476	1.14798185273031	1.49453462958945	6.05699352333205e-05
TRHDE-AS1	0.019849355614719	-0.209822385651063	0.0950740240515843	0.810728230149744	0.672896299147925	0.976792804469332	0.0273184579207616
TRAPPC12-AS1	0.00153719674314035	0.162455239372537	0.0665427485324752	1.17639566106228	1.03255245539228	1.34027743010924	0.0146317956573242
AC131009.3	3.70326855669845e-05	0.220200105991044	0.048538849634417	1.24632610295609	1.13322291340234	1.37071774364858	5.71753064484612e-06
AP000240.1	4.13577653279873e-06	0.338073154783794	0.0613449640995686	1.40224308044265	1.24338715781164	1.58139453531911	3.56765771589813e-08
LINC02446	0.0376795522605716	0.122698821979581	0.0244424330932495	1.13054387470136	1.07766054914442	1.18602230882397	5.16956100124243e-07
AL360181.2	4.92987776898879e-05	0.149262132335073	0.0347797948990152	1.16097727901036	1.08447390253568	1.24287752727545	1.77363531543448e-05
HOXB-AS1	0.00013131168383218	0.0985881180058294	0.0285799631933348	1.10361164816751	1.04349162274498	1.16719544596543	0.00056151402086748
BX470102.1	0.0032679208118449	0.0871350958662434	0.0389718234919884	1.09104406530557	1.01080973291693	1.17764710179768	0.0253616920856198
MIR222HG	1.2380173349813e-06	0.0602962629221949	0.0252775379653591	1.06215117594774	1.01081122232813	1.11609872906708	0.0170619841412891
LOXL1-AS1	0.000362141937928606	0.291326356858914	0.0752846772702263	1.33820124384722	1.15461978675394	1.5509716614755	0.00010898573741937
AL117336.2	0.000117729851790926	0.313235532411161	0.0660885975048638	1.36784366460608	1.20166039331499	1.55700920260967	2.14108302753772e-06
AC010487.2	0.0308813981133708	0.154443770806344	0.0584701442677195	1.16700865625685	1.0406488302566	1.30871160777897	0.00825611265882989
AL513165.1	0.000110187865127065	-0.125689272568464	0.04122551050242	0.881888831265404	0.813434567885029	0.956103836025547	0.00229740018937858
AC010503.4	0.00447048597143918	-0.0179184106810947	0.00587950536031881	0.982241169477108	0.970987164684975	0.993625611239438	0.00230672824309044
ITPR1-DT	4.71031301094715e-05	0.314510141888497	0.0866007947104784	1.3695882426962	1.15578030339625	1.62294853876616	0.000281534672783965
OCIAD1-AS1	6.91960667471569e-05	0.481770791682603	0.100814471452966	1.61893866856384	1.32866949060698	1.97262180783117	1.76356713512135e-06
AC074117.1	0.000147774323871697	0.516562643303916	0.0914067654428081	1.67625584625083	1.40131162789366	2.00514546954386	1.59283602661642e-08
AL158166.1	0.0428852059890001	0.459231143426297	0.19224658856714	1.582856527383	1.08592781833799	2.30718353832536	0.016905298113092
DM1-AS	0.0141801728417383	0.522781073560494	0.112989315149114	1.68671200306993	1.35165002279337	2.10483285859796	3.71325334718933e-06
AC084876.1	1.4215648282967e-06	0.492473984235723	0.0751281433844543	1.636359544049	1.41230840022148	1.89595456415916	5.55972051255077e-11
AL117379.1	5.72963985614461e-05	0.249291803788446	0.0443882370742964	1.28311639667236	1.17620418109483	1.39974650139143	1.9523865928099e-08
AC106782.6	0.00547706450542096	0.331903228730131	0.0992073841167661	1.3936179798053	1.1473561881422	1.69273595567682	0.000821196567793281
AL356356.1	5.39749602879169e-05	0.233457522236572	0.0570001272092916	1.26295917907025	1.12945964240543	1.41223805447423	4.20827709765128e-05
AC108062.1	0.000442376742566419	0.125131805692629	0.0445448588924237	1.13329781832691	1.03854997614147	1.23668959080462	0.00496772935082828
AC007637.1	9.88775346207893e-05	-0.372339505043951	0.138175611187916	0.689120243006072	0.525629479259119	0.903462853700874	0.00704555726409935
AC120498.10	0.000466908518093834	0.0972423295278926	0.0288460795216185	1.10212741928037	1.04154485925784	1.16623382808028	0.000748751687862263
AC092718.4	1.40250303862777e-05	0.0757743026571884	0.0177148740085033	1.07871908265003	1.04190814578718	1.11683056129115	1.89055276012835e-05
AL359504.2	0.000780637776275572	0.481669896182528	0.11055043043708	1.61877533317733	1.30342450302197	2.01042221718858	1.31848167190559e-05
AC010201.1	0.000136414719702493	0.472740056501394	0.097467579570187	1.60438427950422	1.32539047068864	1.94210609872791	1.23319172106714e-06
AC062017.1	0.000259960008585969	0.255699619237047	0.0871492165832591	1.29136476854043	1.08859763385973	1.53190022976143	0.00334576982636893
AC048344.4	0.00375174028997916	0.499152786010651	0.0921310619413921	1.6473250425106	1.37517256181795	1.97333765305433	6.03181136290698e-08
AC009120.2	0.000927063444393528	0.23250607989498	0.0495707834159771	1.26175811769251	1.14493644591456	1.39049949300133	2.72690896668422e-06
AC127502.2	8.22143343847115e-05	0.186653347212073	0.0336451189999246	1.205209423421	1.12829780044267	1.28736380921145	2.89436204797158e-08
AC005899.6	0.000807052774113637	0.151747465540818	0.0451309588273567	1.16386628297465	1.06533831102496	1.27150662904631	0.000772735043663488
CIRBP-AS1	0.0122571973611149	0.317974718336852	0.143535802243428	1.37434151514911	1.03732959665755	1.82084325594143	0.0267395488498278
ANKRD10-IT1	0.000133094253882526	0.0460856689653239	0.0137532504082786	1.04716411658078	1.01931394035047	1.07577522846139	0.000805514532785901
AC129510.1	4.0469706688584e-05	0.369291720192902	0.0706956968433296	1.44670957651948	1.25952000568846	1.66171921790885	1.75401493636251e-07
AC009166.1	0.0288666406508173	-0.500827637682151	0.18228754253506	0.606028879757917	0.423964880630981	0.866276948586004	0.00600589286840163
NFYC-AS1	0.0279744616759454	0.23132010044944	0.0985824513272467	1.26026258551019	1.03883723700801	1.52888414840735	0.0189525344484808
AL683807.1	0.000211024073190957	0.277357755571912	0.0656135727247688	1.31963839458397	1.16039157885604	1.500739512585	2.3668045351202e-05
AP001767.3	0.00621115987486398	0.512338021509517	0.128356831437257	1.66918923665629	1.29792035254406	2.14665923244672	6.56529588827173e-05
AC022079.2	0.000665319175445767	0.521160175618626	0.112038283435235	1.68398022961671	1.35197863529035	2.09751052251721	3.29328191345926e-06
AC062037.2	0.000779138432058568	0.213140698376445	0.0640949468732648	1.2375587615033	1.09146072188511	1.40321282980148	0.000882949184836966
AC090948.1	0.000764017026870234	0.228620657380912	0.103329504663079	1.25686516604251	1.02644209905105	1.53901525187979	0.0269293788046628
AC005840.2	0.000283748733471811	0.301319373218183	0.0701637121723308	1.35164095053237	1.1779799024423	1.55090358958441	1.7507273383314e-05
AL139089.1	2.44588391348222e-05	0.413408208031965	0.0909805956445818	1.51196209505037	1.26502200498922	1.80710641226243	5.52186010310624e-06
ALG13-AS1	0.000164962374435973	0.186208315421493	0.0786885102221088	1.20467318624341	1.03249857880189	1.40555882153161	0.0179621340133823
AC005261.1	0.00166045638778523	0.107077140709974	0.022519623336868	1.11302011032932	1.06496239643289	1.16324648658668	1.98606484371304e-06
AC048341.2	2.38597120882922e-06	0.0901966240647005	0.0172060120364216	1.0943894458527	1.05809853265732	1.13192507335388	1.58709854460668e-07
LINC00605	1.19011358545862e-08	-0.552611127351911	0.150179100809548	0.575445286057047	0.428717641028841	0.77239013643248	0.000233526236267518
AC005261.3	2.13564413353851e-06	0.197748977123619	0.0305479780537101	1.21865644477706	1.14783325643231	1.29384953962103	9.58281538369344e-11
SLC16A1-AS1	1.12263388585276e-07	0.209754849800727	0.071058079235698	1.23337566060265	1.07302694341077	1.41768622820563	0.00315846702400352
TNFRSF10A-AS1	0.0128565508763168	-0.201936646615779	0.0703832338278507	0.817146695310953	0.711852003069385	0.938016215138088	0.00411639588564812
AC073896.2	4.17351655844778e-05	0.14211104358814	0.066392834596319	1.15270464188995	1.01205556850511	1.31290023273849	0.0323178084854316
LINC01738	0.00476364543692553	-0.147603734518413	0.0622891770645156	0.862772934344286	0.763617493466231	0.974803671479755	0.0178047872984409
GSEC	2.10050205018408e-05	0.327339540682749	0.105159413446275	1.38727243265045	1.12888551676574	1.70480068510903	0.00185325626723404
LINC01697	0.00546430780269636	-0.123085850003007	0.0475030308677409	0.884187751781248	0.805582162535827	0.970463370165808	0.00956653170838097
CPNE8-AS1	0.00117237298012163	0.13364172256613	0.0545855570144829	1.14298324117506	1.02701444567333	1.27204704384712	0.0143532796547272
AC125437.1	0.00841413150648984	0.468358460700782	0.137452486522799	1.59736989440479	1.22012893493098	2.09124667606961	0.000655799390441361
AC004816.1	0.0405705861779683	0.107289701527425	0.0308224243949883	1.11325671993988	1.04799504705701	1.18258242533841	0.00049973660093806
PLBD1-AS1	0.00134648349371502	-0.26605965392571	0.0918601603936872	0.76639340776194	0.640118310272946	0.917578588262084	0.00377524812589736
ARRDC1-AS1	0.000210458616865639	0.188524690151535	0.0409414971910676	1.20746689515919	1.1143606475538	1.30835228801903	4.1299408120918e-06
AC048341.1	8.24139331612184e-06	0.413607767201005	0.0986975963947368	1.51226385105776	1.24628114494029	1.83501288172471	2.78147946189743e-05
AC084033.3	0.000234707341434048	0.108946865833589	0.0220428171527241	1.11510309869371	1.06795300642634	1.16433486607921	7.71227599064569e-07
AL136084.3	0.00213939608775693	-0.205631051649752	0.0879281540940461	0.814133394051258	0.68525306780127	0.967253142603432	0.0193548072057055
Z83843.1	0.00246488427672009	0.0842333309092133	0.0401922479018993	1.08788270085687	1.0054728944314	1.17704691730442	0.0361034301538922
AP002884.1	0.00455876422337598	-0.127803268017505	0.0530266680465709	0.880026491472035	0.793157370395474	0.976409795330321	0.0159451024461329
LINC01801	2.82232716862785e-05	-0.752756538854423	0.194934001007701	0.471066248977142	0.321479931025126	0.690255874504501	0.000112648305661261
EBLN3P	0.00142916522265557	-0.0580215757068437	0.019834709907427	0.943629587741808	0.907649586544186	0.981035866773268	0.00344174548946632
AC093726.2	0.000119415853993332	0.410650080399157	0.0820012933904047	1.50779765628307	1.28393617831242	1.77069063921922	5.50417393778312e-07
NUP50-DT	2.95662888072368e-06	0.271086262959845	0.057570300990997	1.31138818973227	1.17145966298866	1.46803090068148	2.49195772554866e-06
AC103591.3	0.0001568490837488	0.203107853714514	0.0522948889914009	1.22520460398929	1.10584721844048	1.35744458782788	0.000102796347922273
PAN3-AS1	0.0191672693674315	0.354693634383616	0.145393422776869	1.42574378849	1.07221624367496	1.89583525003379	0.0147058166687087
AC002553.2	8.24939667654068e-05	0.362220563364721	0.0801912149603351	1.43651574976821	1.2275848102657	1.68100605520322	6.2733554209819e-06
AL135999.1	0.00198760275089871	0.342685673849128	0.0798683181081009	1.40872589293988	1.20459889806131	1.64744351388098	1.78164216972741e-05
ZNF32-AS2	0.00113923956249939	0.387473303061067	0.102749108382927	1.47325362173203	1.20452915902642	1.80192917513168	0.000162553991156479
LINC01510	0.000102213189674183	-0.138482933696298	0.0426693989748508	0.870678110399379	0.80082453052307	0.946624813594912	0.00117250361512687
LINC01843	1.14879010003621e-05	-0.216937898852351	0.0476790894586724	0.804979957932032	0.733163022730684	0.883831716251579	5.36563872535252e-06
AC010761.1	3.43782769145484e-05	0.277191279465277	0.0613757216300747	1.31941872460728	1.16987519893713	1.48807819195238	6.29289736685705e-06
AL353194.1	0.0023883537584104	0.184812165899825	0.0738418479635323	1.20299245589912	1.0408990421644	1.39032777467156	0.0123211431768757
AC008669.1	0.00120748521561542	-0.306808036215536	0.0938777263208095	0.735791832735911	0.612133429144664	0.884430739025895	0.00108246681751313
SPART-AS1	2.62526816640074e-05	0.384585284529349	0.0588301987442042	1.46900497600738	1.30902189564236	1.64854050701381	6.26775784008606e-11
AL049840.4	0.023087709050409	0.0617838872505049	0.0197410691844487	1.0637324337446	1.0233607894297	1.10569674184095	0.00174976973017932
AC084117.1	8.39998879857973e-05	0.0592064316453109	0.0194020411634418	1.06099424092192	1.02140499926168	1.10211794546061	0.00227657931850375
AC018690.1	0.000497444299387584	0.748605737116463	0.157291318421969	2.11405041880027	1.5532048134569	2.87741135908706	1.94209441466362e-06
AC135178.5	0.00159898770608546	0.205992332651561	0.0713730569713954	1.22874378275247	1.06833751032888	1.41323436559676	0.00390003875758248
SNHG11	0.000932071311469218	0.166693461838281	0.0492618553736811	1.18139206804475	1.07266048768699	1.30114536189229	0.00071483739467543
AC098484.1	1.77459748296194e-06	-0.626417300860604	0.11641308601342	0.534503339382795	0.425460674636334	0.671492894274091	7.40785504236002e-08
AL031600.1	0.00258512390207855	0.303348257947205	0.078538012539501	1.35438605802771	1.16115660535495	1.57977105389595	0.000112260746045377
PARD3-AS1	0.0165027146476335	0.140554916604499	0.0442354462863084	1.150912282024	1.05533160496529	1.25514963702548	0.00148587914807146
AP001528.2	0.000148017396807143	-0.185188364853835	0.0536674316043084	0.830947747758589	0.747983322079761	0.923114378520117	0.000559205795006641
AL355488.1	7.33691637865297e-05	0.221967782630751	0.0420420077084292	1.24853115282715	1.14977579406434	1.35576870519215	1.29419179801168e-07
AC009948.1	0.013645567544879	0.31953239133005	0.0886677962581713	1.37648395799017	1.15690311209155	1.63774136900614	0.000313715681092551
AC087481.3	0.000554280879946689	0.190147253159527	0.0513177563331147	1.20942767659218	1.0936998420918	1.33740103876178	0.000211147648714633
AC004908.3	0.000109049252358329	0.458796402464625	0.0770567908289293	1.58216854437214	1.36038516291203	1.84010923600651	2.61661199298049e-09
LINC00240	0.0140723588677277	0.380325918062313	0.122016945782292	1.46276125206643	1.1516285819952	1.85795187267753	0.0018270615323774
HID1-AS1	0.0149159920401403	-0.422508021340584	0.170965014165676	0.655400997111139	0.468793319177701	0.916289651413418	0.0134618025728397
AL021707.8	0.0364911997678389	0.201495674094722	0.0521903839893275	1.22323094547016	1.10429199503051	1.35498034278016	0.000113024897637988
AC018752.1	0.00123236449367037	-0.470849951334869	0.10157779094951	0.624471272462747	0.511739914129021	0.762036259756992	3.56311349526648e-06
AL078581.1	0.00247933005388912	-0.517094069127022	0.140214367549031	0.596250696213248	0.452979150638808	0.784837209910042	0.00022612829475995
AC046143.2	7.87491863352141e-06	0.221140390597631	0.056575609185638	1.24749855533857	1.11656190258873	1.39378984896733	9.27716634485507e-05
AC003070.1	0.00599617269429475	0.21803123622582	0.0612489237274277	1.24362591319222	1.10294684920725	1.4022483613556	0.000371199237271776
AC060766.7	0.0250625468553716	0.212477787328468	0.0888516122438114	1.23673864199095	1.03907596951698	1.47200254212849	0.0167852632335684
PTOV1-AS1	0.000674680496765223	0.477751073426989	0.0834669499601917	1.61244405325004	1.36910721236665	1.89903011347597	1.04145726672335e-08
AC025287.3	0.0321647471964568	0.395736049744097	0.163899858130947	1.48547717372029	1.07734343741584	2.0482256233323	0.0157568645909804
AC009549.1	0.0186008805923014	0.0343856839979874	0.0160346202254832	1.03498370641373	1.00296278625145	1.06802693701673	0.0319956362652969
LINC02084	0.0218084430318383	0.118116908161415	0.047319217221221	1.12537566927749	1.02569757965853	1.23474055327633	0.0125541688767105
LINC01615	0.0128071783048168	0.0830486079456617	0.0151125012336753	1.08659462439705	1.05488172307245	1.11926091043619	3.89918093021735e-08
AL162586.1	0.000506156852053352	0.237970447469117	0.0497168965108682	1.26867169981132	1.15088029203331	1.39851893636872	1.6970605973502e-06
AC004264.1	5.96736982458879e-05	0.0899091664979093	0.0277965484094145	1.09407490053685	1.03606401526115	1.15533390828463	0.00121837029152071
AC027031.2	0.00630750205873476	0.0513596667410144	0.0136807805168344	1.05270144690122	1.02484955852507	1.0813102538706	0.000173932487429238
AC009403.1	0.0145747202039149	0.133332680860318	0.0508871089176133	1.14263006626019	1.03416649155736	1.26246932092691	0.00878869326965691
AC092171.4	0.000213276851795952	0.306431429325523	0.0728694079390355	1.35856830633814	1.17775491781403	1.56714084999296	2.60835634851496e-05
AC024060.1	3.39555829829141e-05	0.208357710854995	0.0300986549487783	1.23165366664503	1.16109721280772	1.30649762812871	4.43765535923329e-12
ZNF213-AS1	0.0143778646009047	0.185100503695906	0.0572084361878327	1.20333937410496	1.07570259964741	1.34612080490087	0.00121410493265089
AP001542.3	0.000232164790431311	-0.107301983520251	0.0225788465569207	0.898254374010513	0.859370005793592	0.938898163758829	2.01092269989396e-06
FAM13A-AS1	7.01835267588047e-05	0.266362729954324	0.0679698190950916	1.30520841101952	1.14241487401809	1.49119994403111	8.89767814555702e-05
HOXA-AS2	0.000184576927990787	0.284854428559797	0.0615000648435365	1.32956846683675	1.17858729829378	1.49989085285899	3.62545009082716e-06
CD27-AS1	6.4090435402675e-05	0.128940390973296	0.0194225555660849	1.13762230958594	1.09512978523761	1.18176360164184	3.16475960299423e-11
LINC00926	0.000244184076620191	0.489876773990554	0.0920169171633831	1.63211508853401	1.36278027167387	1.95468023539003	1.01639189574421e-07
AC025857.2	1.30859479952061e-06	0.12305991604618	0.0223589900752885	1.13095218110062	1.08246094396755	1.18161569067621	3.71643413457713e-08
AC090948.3	0.005946322748698	0.385284737829069	0.103743537174649	1.47003283581321	1.19955558376721	1.80149762763173	0.000204154692930897
VPS9D1-AS1	6.85402236744181e-06	0.410844368646786	0.0641647055799311	1.50809063210744	1.32987354216138	1.71019069298413	1.5238806509104e-10
AC021218.1	0.00161017745233105	-0.0754228950871211	0.0286265970551432	0.927351231113324	0.876752977138305	0.980869558783075	0.00842082111697591
AL158206.1	0.0493469453710873	-0.11670179196707	0.0503423781059423	0.889850514172451	0.806242236592708	0.982129069446144	0.0204405140140384
AL354836.1	0.0116470791412993	0.0484594073354491	0.0103672124844551	1.04965276275303	1.0285397154046	1.07119920198868	2.94965394620003e-06
AC073335.2	3.47551072377161e-06	0.136714196310337	0.0264175687418514	1.14650042763829	1.08864816726036	1.2074270366731	2.27759559528849e-07
AC026401.3	7.60373524144597e-08	0.203868228782502	0.0250165309123179	1.22613657330155	1.16746733219042	1.28775414517762	3.65914273784384e-16
AL157394.1	0.000102979379672075	0.472586543557796	0.112926966496107	1.60413800465448	1.28563628130214	2.0015448967966	2.85308553927613e-05
AC011468.1	7.23705976549693e-05	0.198647882562947	0.0388261217962383	1.21975239418758	1.13037573034055	1.31619590123199	3.1151098964869e-07
AC095057.3	5.39881648693452e-05	0.723792896542015	0.119930514211035	2.06224025956939	1.63025005012993	2.60870097065776	1.58862224645885e-09
AC048382.2	0.000452960908052469	0.416271408456387	0.114746588525094	1.51629734895136	1.2109101023631	1.89870217941869	0.000285906987185316
AC100814.1	0.0010774205706775	0.14910930547678	0.0333491695919809	1.16079986405749	1.08735281703317	1.23920801352444	7.77982947267853e-06
AC067930.4	0.011069450525066	0.306732626976805	0.0998514034009078	1.35897756555197	1.11742560491357	1.65274539580325	0.0021270738555158
AC006480.2	0.000122957262135071	0.234566295487444	0.0804603481132919	1.26436029103914	1.07989834423947	1.48033095344953	0.00355343347816157
AC007406.3	0.00948542050710632	-0.0773548517312238	0.032659055521668	0.925561358276036	0.868172002558863	0.986744361035414	0.0178576031032575
AC068888.1	0.0287144389369921	0.164751344818229	0.0705315014462926	1.17909989295864	1.02686671561519	1.35390166652949	0.019498811419068
AC008554.1	0.00579649221247625	-0.162867932881673	0.0744363914154992	0.849703398884094	0.73435656922126	0.983167981789572	0.0286685176149315
LINC01614	0.0147920312653446	0.101946890324757	0.0434222284899296	1.10732466051312	1.01698349350148	1.20569105753996	0.0188844456584883
AC027601.2	6.93502270354696e-06	-0.58012897513642	0.183922531692438	0.559826158253832	0.390389424692962	0.802801786220861	0.00160937174409854
AC020910.4	0.000309763289244258	0.205121346443255	0.0623156490504258	1.22767402980181	1.08652542213405	1.38715900497712	0.000996012559213831
AC084824.5	3.14086292095839e-05	0.30245503797877	0.0512815563086236	1.35317683348786	1.22378074059464	1.49625458380599	3.68089684928615e-09
AC103702.2	0.000729234393019196	0.0721352021794749	0.0148828964859144	1.07480064963111	1.04390163020701	1.106614266153	1.25435694354012e-06
AC011462.4	6.67343030169576e-07	0.187493929613143	0.0348678342305181	1.20622292715895	1.12654365205864	1.2915378355247	7.56216700228002e-08
LINC01011	0.0178887250939538	0.355567059718745	0.09207059088059	1.42698961322452	1.191379664578	1.70919432049558	0.000112510397171863
AC009812.1	0.00884299394737187	0.252047288395204	0.0859534615970254	1.28665687978528	1.08717392432483	1.522742487893	0.0033638652438612
RASSF8-AS1	0.04974592269051	0.1451583076605	0.04717445323986	1.15622259467454	1.05411133800379	1.2682253195071	0.00209057906362859
EMX2OS	2.01918767206433e-06	-0.0904576590319468	0.0155228546837147	0.913513012107373	0.886138610681188	0.941733057594666	5.63024373604542e-09
AC005674.1	0.0144465237433465	-0.589994730774821	0.266804112116305	0.554330205617488	0.328597664296172	0.935131348295183	0.0270122688256611
LINC01481	1.70984956859854e-07	0.62417662885198	0.116389522250242	1.86670833071907	1.48595454509664	2.34502461967931	8.19304159485083e-08
PDXDC2P-NPIPB14P	0.000695574089950468	0.483470858284701	0.0964758520421044	1.62169331300115	1.34229611054764	1.95924668243261	5.40594152977628e-07
AC005332.5	0.000120695590628328	0.311036897981458	0.0666689765212364	1.3648395800826	1.19765814607762	1.5553579169989	3.0802951265425e-06
AC093535.1	0.00737883846379439	0.40895485572851	0.126007468974671	1.50524376581847	1.1758423151803	1.92692401462685	0.00117252358209966
AC124312.5	0.020185984818327	-0.252543307816704	0.0987860540285848	0.776822569621354	0.640081084650218	0.942776343723531	0.0105741036766791
AC010719.1	0.00031536349014305	0.278662813971402	0.0615373152506995	1.3213617240333	1.17122697087963	1.4907416317684	5.94446298207239e-06
LINC00342	0.00183311814978782	0.140820409747985	0.0266739882377941	1.15121788190918	1.09257834105681	1.21300465314509	1.29667098637735e-07
ATP1A1-AS1	0.00106625494477197	-0.810954477725569	0.178233745765956	0.444433661682252	0.313396473894918	0.630260057432949	5.36588844540483e-06
SNHG3	8.13415397371564e-07	0.13502709632628	0.0193685520956064	1.14456779751363	1.10193247267216	1.18885274333408	3.13667342503201e-12
AL590999.1	9.6094931055668e-05	0.149076346625491	0.0485709571321627	1.16076160605787	1.05535691730087	1.27669367965484	0.00214597869542742
AC027575.2	0.00198456110207168	0.397929664647984	0.106455817096247	1.48873931522095	1.20837936875711	1.83414646591011	0.000185505049520392
AC138932.5	0.00105312681689729	0.631790825054338	0.133888738049477	1.88097606392967	1.44682821207359	2.44539809464013	2.37269108814406e-06
AL021707.3	0.0439912161326181	0.354091149577562	0.11673784991619	1.42488505823205	1.13347617084291	1.79121315595292	0.00241962098338356
AC104695.3	1.94929189393234e-05	0.0161014813604595	0.00709319914208062	1.01623180875995	1.00220148622695	1.03045854883283	0.0232082732777615
AL035563.1	8.39515736338337e-05	0.387125891929114	0.0693378534180218	1.47274188592015	1.28560084981185	1.68712447791325	2.36156660634303e-08
AC084018.1	0.00078881014679999	0.121882409983203	0.0289568942218856	1.129621261787	1.06729556566203	1.19558652367279	2.56391999770345e-05
AP003419.3	5.97003187426948e-05	0.119031959889085	0.060581391029353	1.12640591752127	1.00029465874158	1.26841654100517	0.0494342505078829
AC010168.2	0.000209117728159347	0.329598640021991	0.0908142052617397	1.39040996154675	1.16370172727242	1.66128468821623	0.00028411027904025
AC147651.3	2.68452098850513e-06	0.128680755896505	0.0204105913459132	1.13732698127069	1.09272735538844	1.18374693920468	2.88926173351417e-10
SNHG9	0.000809788157585589	0.0443917434960392	0.0148436440926249	1.04539180012296	1.01541636040282	1.07625212511919	0.00278408975426683
AC073218.2	0.000452539981482647	0.030205653830639	0.0115775384782362	1.03066647266798	1.00754239704109	1.05432126826771	0.00908105443448435
AC103706.1	2.82678399254888e-06	0.4244452865608	0.0533065904604519	1.52874217059045	1.37708134092921	1.69710572257455	1.68813552454559e-15
AC108449.2	0.00229969150337472	-0.177195077234288	0.046630247239756	0.837616368699558	0.764457625855724	0.917776417401908	0.000144694363319654
AL035071.1	4.03192587250523e-06	0.111449009970778	0.0225210802913344	1.11789674096476	1.0696254106834	1.16834651736741	7.47288627780481e-07
AP000692.1	0.0040926271378231	0.31293798804571	0.11571881757003	1.36743673097427	1.08995158004237	1.71556539524894	0.00684491912379971
LINC01004	7.10002317338976e-06	0.218604524705619	0.0400800407668351	1.24433907400534	1.15033026523274	1.34603059477289	4.91940421378254e-08
AC093788.1	5.70974891789255e-06	0.50635121115154	0.0968935023546487	1.6592259710941	1.37223862101071	2.00623330447108	1.73353939250032e-07
AL080317.2	0.000397884555238037	0.348017099374711	0.0955883968608582	1.41625646663299	1.17429419756154	1.70807484482578	0.000271804755802995
AC084036.1	0.000222543250938401	0.0765639652291543	0.018163921547545	1.07957124315061	1.04181390484008	1.1186969799723	2.49593271238896e-05
AC023043.1	3.21951848514246e-08	0.101290547450434	0.020539572466472	1.10659811432042	1.0629347612258	1.15205507552064	8.16077727337359e-07
AC139795.2	0.0148766964008729	0.224915498775099	0.112645858036969	1.25221689785933	1.00414222942983	1.5615787418629	0.0458621109967486
AC002128.1	0.00323853560082821	0.347900586845701	0.114593041878871	1.41609146462292	1.13122639767905	1.77269116093136	0.00239766345069706
AC009686.2	0.030809280406456	0.255320548413249	0.099397706762802	1.2908753426032	1.06237250892013	1.56852623364165	0.0102087724767973
LINC01436	1.78480132217995e-05	0.0552105590490793	0.0110855519064849	1.0567631022852	1.03405015070977	1.07997494472092	6.34507261781963e-07
AL109741.1	2.33410575944948e-05	-0.311314380318301	0.0701483614822451	0.732483561252901	0.638392077791504	0.840443022666961	9.08229588953349e-06
GABPB1-AS1	0.00329509012298923	0.13578847119879	0.0584442059156835	1.14543957450698	1.02146710539342	1.2844582188884	0.0201584058752687
AC067838.1	0.004559185487649	0.310115318568983	0.0835341785700106	1.36358235143127	1.15764913046458	1.60614885823707	0.000205273716940425
AC027796.4	7.22857441126656e-07	0.257889757263947	0.0475676370501073	1.29419613503655	1.17899089846265	1.42065866507333	5.90883949615097e-08
AC004585.1	0.0152442337642347	0.216846878273392	0.0586167854693278	1.24215388682722	1.10733927678489	1.39338169512045	0.00021611061039476
AP006621.3	0.00389385705322387	0.0945704518293951	0.0295475001490674	1.09918660011199	1.03733862173023	1.16472206525052	0.00137130129417421
AC005332.3	0.00354008134694817	0.0806806680100534	0.0294707683275439	1.08402467753287	1.02318368235021	1.14848342655452	0.00618797713895898
PVT1	0.000453394128405282	0.135235530390431	0.0302499204660898	1.14480638929583	1.07890514870276	1.2147329823649	7.79976172687151e-06
AL137186.2	0.000828783571548142	0.315469485585048	0.079277214828268	1.37090277898893	1.17361531778676	1.60135472071357	6.9112373955115e-05
AC087741.1	0.000432378614172224	0.264727169965494	0.0548358181720674	1.3030754091671	1.17028925094553	1.45092806808583	1.38165860913046e-06
AC253536.6	0.000862574333321597	0.387779315543875	0.0978687551520139	1.47370452471807	1.21647834283442	1.78532157104758	7.42504208928648e-05
ZNF32-AS1	5.71172659857844e-05	0.626205812316571	0.127660287105897	1.87050007016341	1.4564416682202	2.40227301156309	9.33077133298228e-07
AC232271.1	0.00210874488934609	0.360018252404473	0.0733352921598709	1.43335557650732	1.24145455573582	1.65492018955692	9.14446337291272e-07
AC015912.3	5.56081558578114e-09	0.324731111885559	0.0554534097720519	1.38365854661882	1.24115751733101	1.54252054787394	4.74356954579171e-09
LINC01671	9.55003502822738e-06	-0.0446648225912919	0.00911890545790094	0.956317964298033	0.93937778957937	0.973563627950628	9.67941519334692e-07
BCRP3	0.00167610793374851	0.178621271807291	0.0455124481713578	1.19556786315782	1.09353822003311	1.30711710777925	8.68492506412763e-05
LINC00861	0.036681263320414	0.299330896561481	0.0910534747067059	1.34895591450445	1.12847748461115	1.61251073600602	0.00101110374829417
ZNF529-AS1	0.00446822211501929	0.110587258227292	0.0457468119484696	1.11693380646403	1.02114562052142	1.22170736763793	0.0156328472337173
AC139100.2	0.0438718393607765	0.13320245644843	0.03520904791583	1.14248127761998	1.06629923073036	1.22410617216532	0.00015483221864282
AC010326.3	9.11318399288152e-06	0.141858400887759	0.0235216013820219	1.152413456261	1.1004915122459	1.20678511319101	1.62964353836427e-09
Z98884.2	0.0112144704733386	0.216323400644554	0.0907678281053705	1.24150381721919	1.03916938585677	1.48323434961378	0.0171600355126972
AC127024.4	0.000644776384845724	0.0796955685971976	0.0399549699112422	1.08295733126691	1.00138622649271	1.17117307020728	0.046082738377997
LINC00174	3.54208147883561e-05	0.190496891394869	0.0440931652821755	1.20985061268381	1.10968464957397	1.31905808156699	1.55798175411813e-05
AC021078.1	0.000837807667222967	0.119965208687157	0.0352821757634544	1.12745762516606	1.05212656382187	1.20818230453908	0.000673452743813997
AC005785.1	1.02364926535259e-08	0.473718885046885	0.082426065970815	1.60595546547032	1.36638253793578	1.88753360458652	9.0734695170944e-09
AC009812.4	2.85786845921621e-06	0.281669489468872	0.078972103874809	1.3253406085621	1.13528873436335	1.54720792652698	0.000361510403170999
AC012615.1	0.000671260619850567	0.298750067327521	0.0636767559232689	1.34817262897357	1.18999120824361	1.52738055955573	2.70989339172667e-06
AL591845.1	1.7177604249019e-06	0.0818240311192013	0.0144482099102304	1.08526482019015	1.05496338488338	1.11643659563839	1.48520144805119e-08
AC138028.4	0.00302897114174605	0.166295969290549	0.0632123654075893	1.18092256681955	1.04331381674532	1.3366813382901	0.00851965275631659
U62317.2	2.37062313945824e-06	0.0623923178326409	0.0100283609392867	1.06437983801881	1.043663470851	1.08550741807335	4.92151823880282e-10
C5orf56	0.0158625790192566	0.215322295593576	0.0842465098878582	1.240261563394	1.05148365374944	1.46293167767978	0.0105925687946345
AL008582.1	6.58290262822714e-06	0.222562045263403	0.067750315263888	1.24927332873884	1.09392688320871	1.42668022319774	0.00101970300303164
LINC-PINT	7.08419954509321e-06	0.12588594822303	0.0292694602251472	1.13415280876313	1.07092082268579	1.20111829593466	1.70081510023558e-05
AC006449.6	0.00017051373686483	0.256149319131789	0.130360914242008	1.29194562573683	1.00064683133096	1.66804455638004	0.0494230077803416
AL513320.1	0.00359564154634362	0.2449080184718	0.0596004421380574	1.27750380104859	1.13665904624157	1.43580079452141	3.97093224764704e-05
LIFR-AS1	0.00560884379607363	-0.546189651090746	0.180961888873188	0.579152384083432	0.406216733339053	0.825710652617461	0.00254232444148222
AC008760.2	0.00259170082591631	0.0104174607550759	0.0037713091139321	1.01047191141431	1.0030304131637	1.01796861825629	0.00573969450643745
AL589745.1	0.0298877453516244	-0.175259656644878	0.0699059048059445	0.839239078471983	0.731781935027069	0.962475564265534	0.0121733349375754
AL031670.1	0.00768431742728126	0.529683672976837	0.117572512761208	1.6983949754098	1.34884110412953	2.13853617276794	6.63211145325855e-06
AC009237.15	0.00689135986174372	0.370819848085566	0.127497103627793	1.44892202379661	1.12854604325002	1.8602475668578	0.00363217081621817
AC132192.2	0.00529972574516857	0.380573165289846	0.0699676158959728	1.46312296044439	1.27562870374128	1.67817546837967	5.34975611890933e-08
AL139349.1	2.75078281595231e-05	0.0930006948688916	0.01976392257355	1.09746249786037	1.05576341191045	1.14080855674896	2.5314671078213e-06
AC005034.5	0.0154992072754115	-0.352558185533569	0.124763734247698	0.702887670726702	0.550410667475795	0.897604473992748	0.00471617272667063
AC023510.2	0.0423393775420875	0.287462146255581	0.108596668902124	1.33304013064772	1.07747095462334	1.64922867042713	0.00811943973856335
AC104211.1	0.000235671829126427	-0.401244312554114	0.109053350755195	0.669486477104778	0.540649030703481	0.8290260734269	0.000233838704445938
AP006284.1	0.00275461749660966	0.0469491707354211	0.0110951961009232	1.04806873516269	1.0255232662397	1.07110985170841	2.32152096050702e-05
LINC02471	0.000101913464960468	-0.0403764571190558	0.0147583735288001	0.96042781120102	0.933044542883403	0.988614731808845	0.00622224436869653
LINC02061	0.000442599497152973	-0.324434867015691	0.107413300048564	0.72293579308211	0.585692092702132	0.892339451789491	0.00252412065191007
AC020915.2	0.00133329787339243	0.121418726438416	0.042864131354655	1.12909759641295	1.03811500432585	1.22805409507919	0.00461650981512784
AC025171.4	2.32473004180278e-08	0.160256277201644	0.0386025626215669	1.17381165361415	1.08827801550917	1.26606784160363	3.30387842460707e-05
AC034236.2	0.000684158298261517	0.338991856924845	0.0725686928515233	1.40353191610032	1.21745161331859	1.61805349630494	2.99264851242949e-06
AC097059.2	0.0190615001396544	0.166735057865998	0.0806603694524132	1.18144121028401	1.00868110286936	1.38379050562834	0.038722386693297
AL139287.1	0.00763605826468094	0.0421571161669457	0.0175226317690769	1.04305834720665	1.00784399316444	1.07950310073431	0.0161341508348992
ASMTL-AS1	0.00193255227055356	0.0512525594577003	0.010749317415715	1.05258870094716	1.03064444821409	1.07500018583663	1.86079759548305e-06
AC020558.2	2.55456522392228e-05	0.60271217849755	0.11949188371426	1.82706741955669	1.44558255124619	2.30922499218589	4.55996725303293e-07
AC092894.1	0.00266411727703508	-0.528301780514736	0.131805069186205	0.589605399341127	0.455374569467687	0.763403470990003	6.11819166923418e-05
MIAT	2.00156426782838e-05	0.0645764602130862	0.023104192033317	1.06670713578156	1.01948039000773	1.11612162890025	0.00518980234080128
SNHG17	7.94908583401366e-12	0.137809870993632	0.0221747540143544	1.14775730757126	1.09894227801134	1.19874070134705	5.14164907396562e-10
LINC01355	0.00055836122354147	0.32905369517594	0.0600571159038794	1.38965247121828	1.2353371280286	1.56324451596857	4.27705891192716e-08
AC068580.1	0.0195724172258517	0.110919978753853	0.0436326177790136	1.11730549509904	1.02572698962438	1.21706027237879	0.0110177797413846
AP002907.1	6.83660172240419e-06	0.605077604130322	0.133878487517348	1.83139432713525	1.408718731619	2.38089059666902	6.19557212990439e-06
AC091729.3	6.61595175543983e-05	0.16483735982398	0.0496750871699259	1.17920131760467	1.06980456048905	1.29978483808756	0.000905637732116035
LINC00526	0.000884930045544574	-0.243190090210433	0.0872544496881553	0.784122445603115	0.660865017780861	0.930368521794704	0.00531760209324141
AC243960.1	0.0163983493890886	0.239708050735948	0.0547327402193967	1.27087806423933	1.14160349781097	1.41479161307909	1.18891952003606e-05
ZNF674-AS1	0.0415374273508763	0.169818694134921	0.0645597962588389	1.1850899680793	1.04423422591172	1.34494560472386	0.00852821008438158
AC116914.2	0.000265359631166806	0.0575209711605524	0.0206207458853446	1.05920748323201	1.01725218097745	1.10289317979802	0.00527942360602218
AC124312.2	0.0283094527506706	-0.264979551730526	0.10364932789591	0.767221638170261	0.626173054355613	0.940042114527603	0.010573093924285
AC009133.1	0.00900833267991974	0.137123030029338	0.0425257046118227	1.14696925150093	1.05524628013687	1.24666486738808	0.00126204303864573
AC254562.3	0.00559553161872994	0.321766652635906	0.122313499633487	1.37956282104715	1.08549553664486	1.75329470547444	0.00852163306826323
AC017048.3	0.035909069464706	0.0857842886117304	0.0321097697616405	1.08957127002239	1.02311336425357	1.16034605150948	0.00754917825702324
LINC01117	0.0072833334338942	-0.188582822653966	0.0724230096627876	0.828131912515412	0.718543298271224	0.954434431684822	0.00921676109396426
AC124854.1	1.54113445338666e-08	-0.0971859593239966	0.019626868081394	0.907387253322949	0.873144763476207	0.94297264546946	7.3575728732326e-07
AC063948.1	0.00448093420662565	0.540177545323468	0.0868115718722178	1.71631155822616	1.44777803434151	2.03465261595884	4.89562959121885e-10
AL049780.1	0.000400093258116518	0.259701725665067	0.0861541060977703	1.29654330339335	1.09509682125085	1.53504649539025	0.00257500017551107
AC011472.1	0.004098200952388	0.10106925755199	0.0315491631564909	1.1063532624287	1.04001385379666	1.17692426578574	0.00135745424231503
AC105020.1	0.000648380290391826	0.150642624943573	0.0430444891963018	1.16258110634385	1.06852263172021	1.26491923400046	0.00046578910128273
AF064858.2	0.00194932538950854	-0.0394778683322354	0.016800128786242	0.961291228733274	0.930153627433237	0.993471184958481	0.0187807204844501
U91328.1	7.94807867554592e-06	-0.452998714599359	0.120971770504695	0.635718950779436	0.501526401483168	0.805817167720273	0.000180634874410976
NALT1	8.38127134704658e-05	0.371254701869998	0.0723476650870109	1.44955223003585	1.25791537172149	1.67038396607427	2.87386104447671e-07
AL138724.1	0.00205566729331919	0.482757417179682	0.0907273288468596	1.62053674295329	1.35653698833827	1.93591428603699	1.03215285365877e-07
AC090517.2	0.0357484238128396	0.35146165747336	0.162304979113973	1.42114325589786	1.03391208045587	1.95340415491949	0.0303540228008984
AL590094.1	1.37246521592083e-07	0.429528590875034	0.0709366207761837	1.53653301710715	1.33708967673234	1.76572578021109	1.40327285385734e-09
AC092611.2	2.29574033274726e-05	-0.464809092817482	0.0929900896335855	0.628255032139907	0.52357954100614	0.753857541206881	5.7784032305181e-07
AC009060.1	0.000814735258504062	-0.21552658699233	0.0818995123646082	0.806116837751023	0.686570282109792	0.946479003007289	0.00849843715088925
AC132872.3	1.54245029782007e-05	0.0423620112684705	0.012975540487015	1.04327208664893	1.01707455103675	1.07014441141148	0.00109557288660908
AL035461.2	6.64683615925199e-08	0.0840574823160461	0.0328048096172462	1.08769141503356	1.01995778271708	1.15992312072574	0.0103965771322715
AC010245.2	0.00478673723435352	0.63227400200577	0.129595099049629	1.88188512781163	1.45976034545145	2.42607743477464	1.0671054511309e-06
AC020594.1	1.65583572564465e-06	0.530877601831494	0.0863881392283853	1.70042394916168	1.43556709636925	2.01414591780172	7.98324899058441e-10
AL359715.3	0.00592215694547094	-0.760606272360214	0.333404349523568	0.467382979713226	0.243152419942219	0.898394717920241	0.0225287622624414
AC009275.1	3.93082077810858e-05	0.153556070268307	0.0530377172485969	1.16597316171733	1.05085493285653	1.29370227168234	0.00378888092091219
AC004687.1	0.00254274063973048	0.177767708211198	0.0530323635343905	1.1945478053572	1.07661965730643	1.32539328034725	0.000802123939190202
WWC2-AS2	0.00845043019941416	-0.45423225985838	0.137928557004946	0.634935246148574	0.484534198972594	0.832021284888816	0.00099038824986203
DGUOK-AS1	4.90300132205412e-05	0.850512445493861	0.138613190814535	2.34084610066105	1.78395994885995	3.07157146127736	8.46946794132384e-10
AC007743.1	9.51029624225441e-05	-0.556246661666054	0.140571000036566	0.573357033231133	0.435282184151707	0.755230283996719	7.58806322519586e-05
ASB16-AS1	0.000464392183256446	0.293795645569565	0.0539652585992037	1.3415097321966	1.20686451000648	1.49117680291099	5.20496430061715e-08
AC018695.6	1.57164945787658e-05	0.116783986290304	0.0527348623064511	1.12387663070729	1.01351608288282	1.24625420590982	0.0267909711253971
LINC00893	0.0101611516961508	0.351221391088603	0.0802283634299394	1.42080184396209	1.21406798054958	1.66273875281042	1.1989931096163e-05
AC090589.3	0.00115657739845698	0.296109353485122	0.0713987697965459	1.34461718736835	1.169025313395	1.5465836024677	3.36476002410578e-05
AL022322.1	0.0102431977219057	0.158733963756214	0.0463032147330895	1.17202610377953	1.07034532549189	1.2833663633831	0.000607729008659297
MHENCR	4.1364970480795e-05	0.0587495969108081	0.0124358936641482	1.06050965259637	1.03497336616623	1.08667600540886	2.31027721765851e-06
AC006435.2	0.000451049659120684	0.30859296855231	0.0697696002362315	1.36150808109917	1.18749620944297	1.561019092236	9.73266495914244e-06
LINC01176	0.000754211522420389	0.080295715760412	0.0290398907871887	1.08360746010413	1.02365399673263	1.14707228354623	0.00569202856721231
AC020907.4	2.06987172444162e-05	0.305546577085566	0.0545919825612918	1.35736670582699	1.21963088223485	1.5106573643917	2.18202129350601e-08
AC010973.2	6.99273567716929e-07	0.364719987565929	0.0676095308787087	1.44011070278338	1.26138174361821	1.6441643037597	6.87125145998243e-08
AC015813.1	0.000887508212060628	0.169329858927807	0.0406121414739397	1.1845107959507	1.09388056393275	1.28264992722736	3.05349917901055e-05
ZNF436-AS1	0.000111199741279377	0.301808197124231	0.0676042016078134	1.3523018264542	1.18448300509671	1.54389739824258	8.03156308845255e-06
AL080317.3	0.019365354815723	0.355161955203743	0.110707677162549	1.42641165036492	1.14818093590665	1.77206408212146	0.00133612277449588
AL118516.1	0.00122111070815401	0.0905438603009979	0.0248850883523991	1.09476952350947	1.0426546232723	1.14948927751711	0.000274253460292243
AC026367.3	0.00040362531840521	0.317567278040411	0.0819361368652142	1.37378166709484	1.16996683324293	1.61310219676458	0.000106279219831303
AC092794.1	0.0058284937087133	0.510093774433486	0.138482969433519	1.6654473640065	1.2695622320459	2.18478058992536	0.000230107037890373
AC004656.1	0.0345810213093274	-0.0553892029902237	0.0251628133905792	0.946116844780695	0.900587986192493	0.993947396258571	0.0277195676020327
N4BP2L2-IT2	8.47293351668998e-05	0.320313117314494	0.0800744944455972	1.37755903439878	1.17747226456429	1.6116463634546	6.32918967460805e-05
AC009318.2	0.00317031703084403	0.361253340842451	0.111152722715924	1.43512699110904	1.1541890862145	1.78444719778516	0.00115379483802905
AC018638.7	0.0159848554104608	0.352832246264426	0.0936529556497338	1.42309239434342	1.18444679526548	1.7098209653091	0.0001649276594577
JPX	0.000207869495429613	0.223761461483644	0.0560166031731628	1.25077262639406	1.1207195526336	1.39591761316237	6.48155854952516e-05
AL596442.2	0.0370162557747679	0.174810656479494	0.054030665428454	1.19102068321223	1.07134246063059	1.3240679987652	0.00121473674728166
AC105446.1	0.000133553595646707	0.141947060575521	0.0254843115728067	1.15251563340763	1.09636342720089	1.2115437748961	2.54771171906424e-08
DBH-AS1	2.3676834673525e-05	0.169728260157845	0.0251522222861802	1.18498280052616	1.12798269353323	1.24486328167361	1.49853255613873e-11
ITGB2-AS1	0.000230876509108691	0.118854354474395	0.0276893786081175	1.12620587949563	1.0667153595227	1.18901417485733	1.76738768748792e-05
LINC00115	3.1756808315242e-06	0.472225964369215	0.0997048744742788	1.60355969014474	1.31891311714144	1.94963841547824	2.17722437969491e-06
NEAT1	0.0425313292263436	0.00409867143644574	0.00195147333698826	1.00410708247766	1.00027389148058	1.00795496280467	0.0357028202686223
AP000439.2	4.19645860283424e-08	-0.03763688796052	0.00787444315058685	0.963062577025304	0.948313141782744	0.97804141522601	1.75622164808292e-06
LINC01480	1.4042489111965e-05	0.199993762532882	0.0614159481846471	1.22139513972439	1.0828762721476	1.37763299992136	0.00112841989066232
MELTF-AS1	3.2646978453954e-09	0.1530327459828	0.0200902205251158	1.16536313927925	1.12036736648171	1.21216601538078	2.59085836703058e-14
LINC01550	1.05724329186874e-05	-0.726171975904878	0.137468830304121	0.483757284717067	0.36949948502676	0.633346242687948	1.27468879666004e-07
ADAMTS9-AS1	0.0011702905333737	-0.0209562602394378	0.00821957616836704	0.979261796309226	0.963612213460527	0.995165536836624	0.0107860544424949
AC006504.8	0.0047437438862008	0.120059097605747	0.0320523032985698	1.12756348591274	1.05890752252086	1.2006708685353	0.000179873909936671
AL365330.1	0.020348548217731	0.151781229614611	0.0708745177374098	1.16390558050514	1.01295289878425	1.33735359458163	0.0322298175511475
AC109460.2	0.00687325040423725	0.275311427366052	0.109974892013817	1.31694074239783	1.06158661944377	1.63371776473227	0.0123005542199674
AL359881.1	8.4222501119946e-06	0.193377442893222	0.049420441834874	1.21334067391626	1.10132627359585	1.3367479068422	9.11928072182589e-05
WDFY3-AS2	0.000253873493002321	-0.324344421655385	0.073709636446627	0.723001182227421	0.625744802708495	0.835373633531823	1.08101941173187e-05
LINC02188	0.00189628736381975	-0.0796167000058768	0.0327802722719062	0.923470244697058	0.866004778044752	0.984748946496892	0.0151489186338967
LINC00460	6.25196490566804e-06	0.121558121731742	0.0170519714367734	1.12925499827388	1.09213759469199	1.16763387445352	1.01332822769847e-12
AC004908.1	0.000214952469981711	0.211841630767813	0.0350312654629033	1.23595213278805	1.1539393520179	1.32379372613652	1.47370079221691e-09
AC060766.4	3.51413420019986e-05	0.12637188230397	0.0385461779919591	1.13470406619244	1.05213639788806	1.2237513314986	0.00104377270059952
LINC00685	0.00197251945781374	0.0937922804322416	0.0331006299686114	1.09833157725996	1.02933837124654	1.17194917366723	0.00460341476246202
LINC01507	3.16209420980762e-07	-0.268986350627413	0.0482480076161875	0.764153685795387	0.69520347402736	0.839942372744378	2.47420607344722e-08
STAG3L5P-PVRIG2P-PILRB	0.00173556646794559	0.188387034425763	0.0591646172773271	1.20730069186708	1.07511379888316	1.35574016638692	0.0014519656040575
THCAT158	0.00171585565770593	0.0837403949121454	0.0301353626411656	1.08734657646139	1.0249831459447	1.15350440836038	0.00545587174994034
ASH1L-AS1	0.0179988947827628	0.384116145781002	0.127046141546365	1.46831597048385	1.14466301537833	1.88348165373837	0.00249920144602679
AC138207.4	0.000847423850487194	0.270263488026693	0.0759121447178625	1.31030965615816	1.12916499646417	1.52051418561291	0.000370552551704496
AL683813.1	6.77769289234575e-05	0.348304188112926	0.107004376986818	1.41666311628445	1.14864095243497	1.74722517143964	0.00113373930894024
AP000254.1	0.000195399277877373	0.200224052379219	0.0477294620670172	1.22167644701329	1.11257375081277	1.34147811782968	2.72897845671049e-05
SNHG20	0.0129840189187518	0.139535821506593	0.0463642216753638	1.14973999039906	1.04986713372344	1.25911365644392	0.0026162798575597
AL391095.2	0.000647449449939552	0.0531002519762126	0.0232839182575506	1.05453535907398	1.00749254043086	1.10377474662168	0.0225748034571537
AL513327.1	0.00089354629256444	0.247620000668073	0.0761649672708614	1.28097307078526	1.10333720296474	1.48720808440777	0.00114959013746575
AC135050.6	0.0299905937615161	0.0318782713119012	0.0125284846985043	1.03239182595331	1.00734977046746	1.05805641053613	0.0109445767280026
DUBR	8.37217575077043e-05	-0.375434569927468	0.173674949817394	0.68699066842718	0.48878565614883	0.965568798038374	0.0306406721814307
AC004908.2	0.000730226482448804	0.224480707671747	0.0864968799204087	1.25167256343713	1.05648772373011	1.48291756815671	0.00945231559828542
AC093157.1	0.00558306080097559	0.434853758234051	0.111217235763384	1.54473713734526	1.24218506950987	1.92098011968149	9.23154776781379e-05
AC011498.6	0.00516887098777374	0.413549059409554	0.109948331646086	1.51217507199301	1.21902857213919	1.87581612163884	0.000169030092147211
AC010201.2	0.0240571480396902	0.239700029059399	0.0735984441909352	1.27086786970746	1.10015351496613	1.46807251922882	0.00112650900655628
AC010883.1	0.000569791654248641	0.20057743584971	0.0464386929430016	1.22210824356635	1.1157862018381	1.33856159587958	1.56604479437597e-05
MIR155HG	0.00193778244284726	0.0722433921995723	0.015176328911048	1.07491693862553	1.04341431816541	1.10737068183582	1.93336102622028e-06
AC005332.6	0.00253489542669627	-0.0876043493312877	0.0251304647065701	0.916123269812388	0.87209304736594	0.962376489557737	0.000490333872060048
AC012615.6	6.25624388458368e-05	0.392963991121652	0.0962139534611535	1.48136504607512	1.22677418136966	1.78879082479802	4.42151461848511e-05
AC005046.1	6.52420156187494e-05	0.137457508937397	0.0292975871789081	1.14735295269015	1.08332530105233	1.21516482331581	2.70852952189473e-06
AC002553.1	0.000185674709129113	0.277965513120751	0.0650347391652193	1.32044065854631	1.16241503381051	1.49994922813984	1.91903817894362e-05
AC008735.2	0.000183432851827203	0.0826387127294023	0.0202442050430187	1.08614932572763	1.04389697323442	1.13011186738412	4.46320708481312e-05
AL121832.2	0.00110916333702882	0.0890936940522223	0.0419394795147723	1.09318307628042	1.00691764178109	1.18683911044806	0.0336417627994372
GARS-DT	0.000787972259630121	0.250768134558986	0.0664117262686131	1.28501209988913	1.12817754971762	1.46364913685331	0.000159391486005014
AC104794.2	0.00175363771895387	0.100313854441804	0.0276956030750173	1.10551783531515	1.04710736278637	1.16718660152258	0.000292318608655767
AL117209.1	0.00486411248016616	0.279664398520424	0.105318985052943	1.32268584251738	1.0759919506772	1.62593952203342	0.00792136007554644
AL359921.2	0.0261326192094337	0.113088322193918	0.0446737069288232	1.11973082566443	1.02585813330696	1.22219348001015	0.0113598777580266
AC009065.8	0.022684360891597	0.207533069662754	0.0585178162968233	1.23063841296447	1.09728643773281	1.38019650237625	0.000390394005073645
AC010542.5	0.00085196372166485	0.207894055511964	0.0438386014465919	1.23108273620943	1.12972244147988	1.34153721989232	2.11346912139873e-06
AC245884.8	0.000769528174045186	0.156681324965763	0.0385544447889169	1.16962282491102	1.08449669276889	1.26143082009783	4.82599546104556e-05
THUMPD3-AS1	0.000126880103163751	0.462970779303556	0.0937135605533056	1.58878691627759	1.32219809582013	1.90912683456038	7.80123859238621e-07
AC016394.1	0.000165863151042389	0.606439812216994	0.109640289099179	1.83389076724698	1.47927010573782	2.27352349861507	3.18089699158301e-08
FBXL19-AS1	0.000453615760902748	0.366122452907447	0.101311384347971	1.44213182507768	1.18241125313139	1.75890088612916	0.000301703097934862
AP006621.2	0.009261932642875	0.120908514055655	0.0334915163060798	1.12852166377439	1.05682205996023	1.20508569404395	0.000306051108895303
AC008870.2	1.04371563506289e-05	0.793629716886455	0.12753059407478	2.21140866375208	1.72232366234851	2.83937821039366	4.87570852835956e-10
LAMC1-AS1	0.000698818329534001	0.505166147115432	0.142597347585446	1.65726084669708	1.25317518871669	2.19164370530484	0.000396194917769716
LINC00265	0.000164791997742331	0.0781015026905383	0.0382667205440184	1.08123240109822	1.00310491892406	1.16544489328053	0.0412530971928922
AC011477.3	0.0403127327140793	-0.149165548552883	0.0740630996105961	0.861426495184347	0.745033156388789	0.9960034667482	0.0440060379531769
MIR503HG	0.00229750399864936	0.0484616040089024	0.0155181492807584	1.04965506849992	1.01821041402549	1.08207080545534	0.00179079537318033
AC026367.2	0.0329939818754766	0.459859556743764	0.110590284016312	1.58385152810756	1.2752045320407	1.96720259382562	3.20726572403212e-05
LINC02449	0.00124363469679578	0.573543786260856	0.114878924740374	1.77454452836478	1.41677793167081	2.22265480902554	5.9573821515255e-07
AC087500.2	0.0198114563712747	0.226790374292203	0.110894278551446	1.25456685090958	1.00948629458505	1.55914745137588	0.0408445690043873
AF117829.1	6.83221035258086e-06	0.470478080341691	0.0968850658742282	1.60075930186509	1.32390650649059	1.93550702405722	1.19754492440778e-06
AL513218.1	1.78576968767885e-07	0.522587731297761	0.088662947804801	1.68638592187833	1.41738205504036	2.00644382888596	3.76743119460275e-09
ZKSCAN2-DT	0.000519487023626364	0.468377253457744	0.0871408151439033	1.59739991367106	1.3466020159468	1.89490766683743	7.66052582116761e-08
LENG8-AS1	4.02129258827433e-05	0.116583595398106	0.0267716427584377	1.12365143863051	1.06621195683694	1.18418532772983	1.33223771057517e-05
DICER1-AS1	0.00190235646573522	0.142950407866295	0.0467912396235623	1.15367258716213	1.05257681092439	1.26447820677382	0.00225009675635189
AC026471.4	6.56253263823237e-05	0.0561438662152311	0.0142488467983719	1.05774984725794	1.02861849985676	1.08770621909872	8.14003669707325e-05
LINC00106	0.00219829501705004	0.0600922339563952	0.0202827250115877	1.06193448844781	1.02054706670618	1.10500034201713	0.00304924099062966
AC000123.1	0.000235416537245681	0.272387282326096	0.0692729921113247	1.31309544150678	1.14638637529437	1.50404756691489	8.42123317764551e-05
ZNF460-AS1	0.00681355555065888	0.286692259182798	0.0813343687363144	1.33201423524612	1.13573478116207	1.56221501034149	0.000423706730615686
AL034397.3	0.0167967730292954	0.164752824216981	0.0409462030363743	1.17910163731884	1.08817256235395	1.27762886073924	5.7305232039217e-05
AC103691.1	0.000106413440572495	0.0878253482419582	0.0318306859525214	1.09179742103654	1.02576466610566	1.16208098014097	0.00579535374240672
CR936218.1	0.000247833462034053	0.260940926212988	0.0781992908939586	1.29815097647427	1.11368365883024	1.51317292335163	0.000847273409504861
SNHG15	1.32179935052879e-06	0.0694516303061506	0.0152212016864655	1.07192021149834	1.04041390879159	1.10438060286333	5.04706596644098e-06
AC027020.2	0.0316391855642425	0.187846227051921	0.0787423305052863	1.20664795126984	1.03408201921934	1.40801140648678	0.0170521552675271
AC108488.1	0.00950163942820836	0.206951152177409	0.074538222535672	1.22992249127771	1.06274897155511	1.42339289431373	0.00549572115580172
AC084125.2	0.00264670843348369	0.308666302439351	0.125928378670772	1.36160792944009	1.06380405551868	1.74277973833271	0.014241015812609
AC018653.3	0.00883773153872958	0.257393815385409	0.0475146350594609	1.29355444810701	1.17852875402575	1.41980677561039	6.05571760460544e-08
AP000873.2	0.0041804278898423	0.485072159569175	0.170782782172752	1.62429221284178	1.16223404909115	2.27004637728654	0.00450729262008058
SNHG10	0.000850269484496069	0.33870206320545	0.0613246133985939	1.40312524029495	1.24421900714108	1.58232628552792	3.33067225066548e-08
MIR193BHG	0.00150096758312246	0.364355667416592	0.0647011577725832	1.43958613699782	1.26813044892461	1.63422323594054	1.78791586031704e-08
AL158152.2	0.00955026035684681	0.283918517565055	0.0608250211610341	1.32832469121281	1.17904367707069	1.49650646502708	3.04454604834626e-06
AC007038.2	0.000232214424968902	0.155095915499646	0.0401691131832017	1.16776996297315	1.07935743919824	1.26342454954985	0.000112889738150149
AC109826.1	2.90667334928996e-05	0.266261882398967	0.0806068177219253	1.30507679057894	1.11435462174481	1.52844112284562	0.000955820881082905
AC066613.1	0.0431739091258313	0.413947069135815	0.160685767208339	1.51277705216851	1.10407596302899	2.07276898166431	0.00999137146357449
SCGB1B2P	0.00135077952235507	0.211996191626646	0.0414767693019817	1.2361431773748	1.13962950913667	1.34083045649445	3.2011361542343e-07
AC012510.1	0.0180630236206523	0.111663185232341	0.0444342188365695	1.11813619243303	1.02487813888669	1.21988019589016	0.0119709386117674
AC005104.1	0.000570959506796975	0.297060908138628	0.0664210002027874	1.34589727304933	1.18161026541792	1.53302617844213	7.73486061219735e-06
AC093484.4	0.000291201078239323	0.377453824949409	0.10322674536654	1.45856609287624	1.19140480799644	1.78563577468342	0.000255631899209205
AC116407.2	0.000794465366160013	0.267529150386547	0.0542173620216299	1.30673172101568	1.17499638792778	1.45323662970575	8.04051268207208e-07
MCCC1-AS1	4.26793454884056e-05	0.53941411450965	0.100683735130285	1.71500177312526	1.40786957186336	2.08913605393856	8.43767144104356e-08
AL035446.1	0.0477331863908189	0.123377176411155	0.0441496163453768	1.13131104432589	1.03753272878597	1.23356559605723	0.00519761318168531
LINC01089	0.0009129403469047	0.208434399393035	0.0347156589028212	1.23174812398595	1.15072589725134	1.31847509868939	1.9246059946629e-09
AC007546.1	0.0035678000628141	0.218106988771449	0.0721659292946455	1.24372012458929	1.07967963885538	1.43268400425545	0.00250862934660604
KMT2E-AS1	0.0044559775757913	0.0513454045140862	0.0136203314214686	1.05268643314136	1.02495636963076	1.08116672997417	0.000163403453370503
AC091563.1	0.0402593277094598	-0.0721264005871542	0.0317700635101212	0.930413283592893	0.874245036184424	0.990190212648225	0.0231916288623861
AC024075.2	0.00972557163528176	0.106965865627914	0.0340240862058406	1.11289626581574	1.04110211922264	1.18964131913533	0.00166753576017246
AC073487.1	8.9356837401966e-05	0.543106043999456	0.124246913502683	1.72134514117513	1.34930084856064	2.19597363939111	1.23574945984601e-05
AC073346.1	4.05611899362279e-05	-0.195323987539948	0.0552347115579343	0.822568113060331	0.738169332484392	0.916616649930982	0.000405843785452273
AP003469.4	9.96777831437923e-05	0.179373011282917	0.0338236659592851	1.19646695661603	1.11972133260847	1.27847272047516	1.13802194257541e-07
IGFL2-AS1	0.000702985095025976	0.00736828502611142	0.00324415401366058	1.00739549763392	1.00101037007933	1.01382135389132	0.0231318440140384
AP000442.2	8.18587054406406e-05	0.52461012174774	0.132658191322782	1.68979990370021	1.30291601961113	2.19156390094696	7.66627098135042e-05
LINC00571	0.000163274799292901	-0.719733682549596	0.255846877158987	0.486881903842738	0.294880718836449	0.803897892086351	0.00490599292020264
BACE1-AS	0.0176734766580788	0.156074919974377	0.0407311355090695	1.16891377479945	1.07922518387454	1.26605590133703	0.000127191931214033
AC135050.3	0.00164532712777476	0.132309801691042	0.030086852336488	1.14146189131999	1.07609705200564	1.21079715524485	1.09456807662204e-05
AL122035.1	0.0137257271634599	-0.248585401368747	0.0921035849753585	0.779903253185669	0.651091488858098	0.934199102182019	0.00695531103702077
AC145423.2	2.41577715276442e-06	0.112835450060116	0.0399768443257148	1.11944771273845	1.03508368132023	1.21068779671705	0.00476478224211869
OIP5-AS1	0.00505160625597556	-0.0666782538912441	0.0270997366413769	0.935496145164891	0.887104259648624	0.986527827027921	0.0138752819355016
AC120053.1	0.0375722801411528	0.218454896220323	0.0455242101115654	1.24415289936337	1.13795078059896	1.36026659798021	1.59736107386455e-06
AC018926.3	0.0109493473368711	0.33436104502577	0.139641945102393	1.39704744956287	1.06254594357566	1.83685382089188	0.0166468113822747
AL109811.3	0.0032761315155504	0.111839517355293	0.0328358896839451	1.11833337314573	1.04862769915385	1.19267260868722	0.000659186709246499
LINC02062	0.000195044874071293	0.336047376155501	0.0858340231373271	1.3994053216846	1.18271871268933	1.65579121506095	9.03728893263054e-05
AP003352.1	3.16060388971806e-08	0.280508876798114	0.0537903582156076	1.32380329374483	1.1913435596764	1.47099058562558	1.83961846850988e-07
AL157392.4	0.00148599127719196	0.419103649668411	0.109982813972022	1.52059795609633	1.22573577380212	1.88639198879874	0.000138613916703152
AL928654.2	0.000447912546191698	0.124756440481882	0.0350541330571258	1.1328724975828	1.05765225949143	1.21344239967549	0.00037231882240361
AL136304.1	0.00326618667188805	0.399694882027198	0.0930748794078262	1.49136958454887	1.24268140772242	1.78982579436345	1.75216294736591e-05
AL022328.2	0.0469258012669495	0.11498582473598	0.0421616919440847	1.12185753483248	1.0328793907187	1.21850076569411	0.00638630232768946
AL136295.7	0.0240428459549707	0.215787423572797	0.0554307057757515	1.24083857793109	1.11309590502132	1.38324143457572	9.9043933736322e-05
AC025165.5	7.11852662486079e-05	0.594192883027122	0.136031706533036	1.81156820729173	1.38760000187797	2.36507593343085	1.25362538654416e-05
MMP25-AS1	0.00225739563807426	0.163555998006077	0.0444904779055021	1.17769130170564	1.07934703779013	1.28499616300685	0.00023673180281961
LINC02100	1.24229397369113e-06	0.281066151825797	0.0472837847941616	1.32454122185735	1.20730624805963	1.45316024928972	2.77742892537674e-09
AC068870.2	0.0279556886014594	-0.106410336075097	0.0384781216103775	0.899055657406256	0.833746342453588	0.969480804839861	0.00568397229873501
AP001160.1	2.51715715534617e-05	0.443369223561155	0.082049540427775	1.55794745906938	1.32651483669231	1.82975735972392	6.52884270026428e-08
LINC02027	5.5898905672036e-06	-0.347231102908213	0.0768927217852714	0.70664200236412	0.607782574756802	0.821581500103027	6.30822425640752e-06
AC007383.2	0.00793552184867641	0.196294503772254	0.0525598661803804	1.21688522985836	1.09776803460732	1.34892765681334	0.000187950856643509
AL391244.3	8.73688799563066e-06	0.48436107102906	0.0833695038966192	1.62313760782528	1.37845022946813	1.9112592080697	6.25433627955052e-09
AC073896.4	6.99605034222284e-05	0.0305382062491604	0.00740764042003672	1.03100928029375	1.01614849788884	1.04608739594684	3.74736779200944e-05
AC019080.5	0.0153465244292146	0.272825230973015	0.123365927124192	1.31367063582225	1.03151898324158	1.6729993024447	0.0270004002804037
AC116667.1	0.0418268540687943	0.259202694459805	0.105782072722854	1.29589644923961	1.05324264816795	1.59445462075899	0.0142718939579787
AC037198.1	0.000604416753007375	0.230037525642281	0.0520169345000406	1.2586472405894	1.13665098624072	1.39373729968137	9.76293459785575e-06
AL136295.2	0.0005540847419091	0.155332292751665	0.0658194457471725	1.16804602985467	1.02667820778665	1.3288794069181	0.0182761320248098
AL355472.1	0.00152429658344211	0.120250861823093	0.0332039746704631	1.12777973297568	1.05672263777923	1.2036149133548	0.000292808844128168
AC156455.1	1.38404426406336e-05	0.107813735187796	0.0214686694541023	1.1138402568169	1.06794465310714	1.16170825341588	5.1160040112273e-07
AC009065.2	0.00135531380051801	0.147344220102772	0.042513501782929	1.15875276038315	1.06611296148513	1.2594424870561	0.000528613567726606
AP001189.3	0.0018997213105304	-0.114400894192813	0.0330341627738733	0.891900326539957	0.835983282180579	0.951557536422422	0.000533972770421585
PTOV1-AS2	3.97127960350963e-05	0.121951431529534	0.0258676766352551	1.12969923268406	1.07385149848628	1.18845143683827	2.42384595318838e-06
AL358472.3	1.88526063038541e-06	0.227953815078941	0.0550520566494975	1.25602731457037	1.12755747507422	1.3991345450865	3.46254030720862e-05
AP002807.1	1.13938948986814e-05	0.39562923719827	0.0608683830276468	1.48531851459514	1.31828203286027	1.67351980441727	8.04539089093738e-11
AL590560.1	9.48175580396393e-05	0.109197393963257	0.022508416184462	1.11538249838469	1.06724622432884	1.16568987487891	1.22591268067989e-06
AC093278.2	0.000769533477955608	-0.137140420724093	0.028862090292913	0.871847792037911	0.823897559153601	0.922588693262132	2.01837088337211e-06
AL049552.1	0.011073169536633	0.282278901678804	0.109378884358486	1.32614853346592	1.07025852096209	1.64321974398567	0.00985876537199065
AC005519.1	0.0147090829573036	0.286517023261645	0.103906564021215	1.33178083895492	1.08639394029548	1.63259397647695	0.00582543474390098
AC009065.5	0.0046473289087211	0.0964786036330945	0.0307808197052605	1.10128601737201	1.03681063656532	1.16977088128348	0.00172221147712947
SNHG12	0.00678873649105816	0.0386021362720217	0.0116309228192739	1.0393568789739	1.01593152114737	1.06332237890437	0.000903653708320699
HRAT5	1.82351754908217e-05	-0.773911701794278	0.211626737149442	0.461205437023359	0.30461929816299	0.698282926993332	0.000255218597064923
EIF3J-DT	0.00314817388934907	-0.233187227844759	0.0713782021265649	0.792005274201339	0.688606056114664	0.91093063848728	0.0010872250712536
FOXD2-AS1	0.0014537444085353	0.43577628914175	0.0618706229050764	1.54616286263544	1.36959091977576	1.74549901235066	1.87675563650608e-12
AC092118.2	0.000230953218443908	0.447837054159759	0.104697941001614	1.5649236770735	1.27460058203735	1.92137533089051	1.89071974769212e-05
AC009283.1	0.000541930508970112	0.157277090924359	0.0311245395792714	1.17031985398698	1.1010608391678	1.24393540476049	4.34573271225653e-07
AP005233.2	0.00260756785320682	0.0239390279445194	0.00750759919517877	1.02422786670844	1.00926707984445	1.03941042355587	0.00142943980828045
AC005632.2	0.0114982776765108	0.421441967943648	0.147068524213014	1.52415775843979	1.14247042498853	2.03336280905087	0.00416198295173609
LINC01569	0.00138751346452692	0.112587643006523	0.0428776579968291	1.11917034006798	1.02896040560263	1.217289065029	0.00864486226599779
PSPC1-AS2	0.00070078912715188	0.518832424752119	0.104688372182872	1.68006490189969	1.36840658414394	2.06270424835833	7.19703463885136e-07
AC012170.2	0.000121950367078294	0.446604204153003	0.11170880201985	1.56299554969779	1.25565704251603	1.94555918189255	6.38982769144785e-05
AC087500.1	0.0300207103841482	0.328021829920828	0.142540772046241	1.38821927667554	1.04984974127515	1.83564626857254	0.0213775524221226
PRKCZ-AS1	0.0267228678630624	0.23787213967968	0.116687793638391	1.26854698563128	1.0092104240082	1.59452520155611	0.041496468231854
AC234775.3	0.0166059832037853	-0.663830138609126	0.206684492132804	0.514875508499434	0.343377690427259	0.772026828308779	0.0013190419935325
AL590764.1	0.0325773776555215	0.323308025600272	0.128754408454653	1.38169088152828	1.07353186607701	1.7783074284275	0.0120374584216648
ADAMTS9-AS2	0.00580627479782025	-0.395568724487066	0.116291532836984	0.673297009843524	0.536067099262824	0.845656941244164	0.000670106443670611
AC234582.1	0.000178633348436597	0.576926883112266	0.10903637513743	1.78055815096957	1.43795147628415	2.2047943767733	1.21555310335978e-07
AC069281.2	4.48065805713771e-05	0.684345074675321	0.108326333396926	1.98247303847765	1.60324445852543	2.45140366922308	2.65932221497697e-10
AC108673.3	9.55460544183051e-06	0.124068795548921	0.0228491219481288	1.13209375133129	1.08251316171874	1.18394520004584	5.63808221959384e-08
AL355075.2	0.00346894576393608	0.304328469488083	0.10712415544724	1.35571429374223	1.09896517051172	1.67244722178154	0.00449871324632038
AC018742.1	6.24886098160582e-05	-0.148481758802942	0.0422928035465606	0.862015731225906	0.793442559389162	0.936515330678747	0.000446753069514532
AC068792.1	0.000483785104266721	0.914000284934038	0.167970816704606	2.49428043532988	1.79460247270461	3.46674819894414	5.28566044679259e-08
PCED1B-AS1	0.0195429670112964	0.111374598272935	0.025992407616856	1.11781355946513	1.06229367579486	1.17623514306358	1.8282991618786e-05
AC005253.1	0.00861811058881023	0.390002265221336	0.113805344693378	1.47698413957484	1.18169268377681	1.84606554521721	0.000610459935245357
AC008555.1	0.000169007017614575	-0.510597386793446	0.125707904128982	0.60013695781235	0.469080749558076	0.767808886788843	4.87007313812166e-05
AC092119.2	0.000513574429427788	0.577745227870962	0.0982547167263946	1.78201585777197	1.46986347418882	2.16045950737248	4.10077491831443e-09
PRKAG2-AS1	0.000268974875762162	0.105288873518344	0.0331714022295696	1.11103151158528	1.04109612017435	1.18566479676128	0.0015030930246688
AC002398.1	1.99170773207413e-08	0.0830827064736997	0.0244082022994899	1.08663167630602	1.03587192226691	1.13987875775958	0.000664347886977372
MINCR	9.71440672570267e-06	0.299258732025441	0.0539354931820703	1.34885857123915	1.21354655283487	1.49925805561816	2.8820274261991e-08
AC023043.4	3.58385915388837e-08	0.0660971423097011	0.0240077484005706	1.06833049221698	1.01922529100648	1.11980153031084	0.00590232697896604
AL445222.1	0.00701270904629914	0.523314632275253	0.123433400904801	1.68761220309188	1.32496972750686	2.14950944832805	2.23866830700951e-05
AL035587.1	0.0382812880065954	0.19409231948839	0.0839970434011083	1.21420837287789	1.02989941240591	1.43150093592414	0.0208492000785788
FLJ46906	0.000925910511837769	0.235356862661406	0.0553278567808359	1.26536024799579	1.13532193743314	1.41029297894833	2.10118296431086e-05
HM13-IT1	2.74533217281547e-06	0.278411776699472	0.0567607469306629	1.3210300546233	1.18194661971651	1.47647988166894	9.34247145707479e-07
RUSC1-AS1	0.000459290094772857	0.262880878061339	0.0614617565653107	1.30067177118012	1.15305858251246	1.46718222473884	1.8930504405549e-05
PAXIP1-AS2	0.00250770772857956	-0.194815373486148	0.0693170906853529	0.822986589175237	0.718439072864081	0.942747898248608	0.0049465276129035
AC009118.3	0.0369397843766762	0.381275442472385	0.117066408822415	1.46415083920042	1.16396176098365	1.84175954210011	0.00112629817206091
AC003102.1	9.76209707427289e-05	0.236609041503395	0.0551919532297079	1.26694569775199	1.1370472844566	1.41168394929098	1.8108549061908e-05
AC068282.1	0.00276234463109304	0.21788870432688	0.0500097880958424	1.24344866946099	1.12735177550343	1.37150144895443	1.31904748697038e-05
AC061961.1	2.74090103502544e-06	-0.221349783460446	0.0561140274844332	0.801436302094153	0.717967298412644	0.89460919422711	7.99190832802085e-05
TMEM147-AS1	0.000155677622323602	0.360285147303793	0.0675114305560517	1.43373818285517	1.25604158285821	1.63657414295088	9.46774510130043e-08
AC104564.3	0.000195706596295198	0.301464775877587	0.078137263927411	1.35183749700998	1.15988232119836	1.57556036929171	0.000114251570698301
DLEU2	0.000788138086941337	0.485461852167497	0.137608306713851	1.62492531084342	1.24079775930907	2.12797149737752	0.000418945036773628
AC063919.1	0.000838870068816	-0.168310417678507	0.0648004582296063	0.845091462634347	0.744295621761942	0.959537526939646	0.00939421432418887
AC022306.2	0.0405313006075799	0.146080485760081	0.052586881080848	1.15728932961379	1.04395051904067	1.28293302030128	0.0054713410209481
CCDC18-AS1	1.85853470459074e-05	0.175022768730646	0.0307892998435885	1.19127334008538	1.12151096265987	1.26537521080707	1.31171149096986e-08
AC009053.3	0.000468246301827624	-0.112148191440759	0.0316422903290763	0.893911777610171	0.840157469625448	0.951105352317363	0.000393731523602433
AP002360.3	0.000267410180612049	0.119004582962712	0.0339494264028308	1.12637508041152	1.0538656022767	1.20387345315304	0.000456009339958404
AC116366.1	0.0245230899862425	0.218404292663867	0.0832086420568624	1.24408994239482	1.05687701901283	1.46446536060896	0.0086705235553575
HOTAIRM1	1.48440497782509e-07	0.110643392272213	0.0172945661995468	1.11699650623628	1.07976849901225	1.15550805203652	1.57857497226721e-10
ARHGAP27P1-BPTFP1-KPNA2P3	0.00145574559359674	0.242955790536124	0.0607292984445745	1.27501225526421	1.13193499449959	1.43617456742081	6.31725870147074e-05
AL031714.1	0.00139005899402844	0.394650157364908	0.104991899451967	1.48386498087028	1.20788369483888	1.82290338950792	0.000170687320151808
AP003716.1	1.97652318978392e-06	-0.412256193938952	0.11486014637105	0.662154614321058	0.528676828462064	0.829332230319474	0.000331692565693667
AC019257.1	0.0116513888274576	0.0589353709872525	0.0157415195564451	1.06070668609894	1.02848059185722	1.09394254285664	0.000181153894137895
LINC01138	0.000235242541772984	0.430811587076742	0.0757633187532671	1.53850564830047	1.32620066445087	1.78479749957939	1.298350232132e-08
AC026356.2	9.94255887942774e-06	0.367754722161519	0.0677846017606748	1.44448769469979	1.26478145448876	1.64972746298095	5.78433179767035e-08
SH3BP5-AS1	0.000535275400269986	0.176533171826605	0.0547342094430544	1.19307400254713	1.07171063116576	1.32818088592206	0.00125849351617865
NNT-AS1	0.0150895882304567	-0.251516050619242	0.0705930206844701	0.777620976211397	0.677140950736253	0.893011096118886	0.000366776916694406
AC132872.1	0.000628951179067028	0.146955278650541	0.0316378301045468	1.15830216103581	1.08865857269575	1.23240098402752	3.40203633971226e-06
AC004148.2	0.00058931543866203	0.217879220539318	0.0443851404466646	1.24343687691388	1.13983776835048	1.3564520406328	9.16201811988809e-07
AC110285.2	0.00262213917019061	0.104483543301829	0.0292349504871823	1.1101371245243	1.04831497903588	1.1756050995098	0.000351668646859428
MEG3	0.0155906378536445	0.13580107246835	0.0259334105758481	1.14545400859076	1.08868715106249	1.20518083134917	1.63623998704081e-07
AC084824.4	1.9557434893791e-08	0.325071312848903	0.0554604890240304	1.38412934866843	1.24156260524731	1.54306681414883	4.59220057760838e-09
AC008610.1	0.000253775859568428	0.130013041060902	0.0266576806421657	1.13884323495177	1.08086856750766	1.19992749607478	1.07639126381018e-06
AC068790.5	0.0088529676255984	0.330133441669408	0.10444163883514	1.39115375395775	1.13363761536729	1.70716703549371	0.00157262502542712
AC004253.1	5.64616723630618e-05	0.410240268143323	0.0929411544034178	1.50717986892127	1.25618450083986	1.80832605064207	1.01487987604842e-05
AC008906.1	2.85745316768171e-05	0.306660996208874	0.0927337049560788	1.3588802244317	1.13304225295936	1.62973221830747	0.000943348980970247
AC008760.1	0.00134494336673863	0.321621669706223	0.087632956513197	1.37936282248621	1.16167651245746	1.63784132299637	0.000242456075396185
AC078778.1	1.99144887247371e-08	0.29046041119568	0.049479003125249	1.33704293587184	1.21346917857717	1.47320083931666	4.34804773453902e-09
AC025627.1	0.00619422225855837	-0.121967025955967	0.0566508034309782	0.885177555905117	0.792153129620633	0.989126061842863	0.0313216666510015
AL021707.6	3.51856709090992e-06	0.121399518394037	0.0276873588814706	1.1290759088645	1.06943801637724	1.19203954643082	1.16169706546426e-05
AC025265.1	0.00647359336008013	0.0997976293741187	0.0284523877278406	1.10494728657424	1.04501576784871	1.16831587012429	0.00045228580935007
AC104986.2	0.0269004603895491	0.196411652568766	0.062579015237533	1.21702779484902	1.07654736563495	1.37583974538964	0.00169746307443385
AL731567.1	0.000202422271480374	0.292643705820477	0.0544189152048496	1.33996528353898	1.20440370271163	1.4907849893248	7.54810727545739e-08
AP001107.4	0.0237185193217836	0.258400621225516	0.0902191639265158	1.29485746211085	1.08499383962815	1.54531370220385	0.00418138692671604
AC016773.1	4.63537772399381e-06	0.539479858691437	0.0713015039155878	1.71511452822006	1.49142416511998	1.97235495689777	3.84365770450662e-14
