# Supplementary material for: Identification and validation of fatty acid metabolism-related lncRNA signatures as a novel prognostic model for clear cell renal cell carcinoma
Source: Sci Rep. 2023 Apr 29;13:7043. doi: 10.1038/s41598-023-34027-9 (PMC10148808; doi:10.1038/s41598-023-34027-9)
Supplement: Supplementary file 5 — Supplementary Information 5. [file 41598_2023_34027_MOESM5_ESM.xls]

id	coef	HR	HR.95L	HR.95H	pvalue
AC009166.1	-0.526859104425393	0.590456622825149	0.335150553159404	1.04024600333051	0.0682418492175881
LINC00605	-0.63850283446309	0.528082459347443	0.314480310929834	0.886768023873724	0.0157624630435129
LINC01615	0.348869010110515	1.41746350479294	1.04440527578402	1.92377694177351	0.0251703681834342
`HOXA-AS2`	0.525950307074043	1.69206606693571	1.03811329688156	2.75797216303448	0.034856079849945
AC103706.1	0.55112513151376	1.73520425295132	1.10156787579566	2.73331663496954	0.0174437924380748
AC009686.2	0.708948486848711	2.03185361416628	1.24341328641029	3.32023885744319	0.00466269326234913
AL590094.1	0.412372385249372	1.51039678109978	0.896755711405565	2.54394636949776	0.121071762464066
AC093278.2	-0.362999168728456	0.695587011720544	0.516485160517016	0.936796113154495	0.0168577029473662
